# Supplementary material for: Quantifying Charge Carrier Localization in PBTTT Using Thermoelectric and Spectroscopic Techniques
Source: J Phys Chem C Nanomater Interfaces. 2023 Jun 14;127(25):12206–17. doi: 10.1021/acs.jpcc.3c01152 (PMC10320779; doi:10.1021/acs.jpcc.3c01152)
Supplement: Supplementary file 1 — jp3c01152_si_001.xlsx [file jp3c01152_si_001.xlsx]

## Sheet: 0. Instructions
1	For reference, an s = 1 Look Up Table is provided on the "Look Up Table" (Tab 1) and is used for the Lookup excel function. This look up table will minimize the need for using calculus and numerical methods to solve the transport intergal.
2	If you have Electrical Conductivity, Seebeck coefficent, carrier ratios and/or temperature dependent data, then please use the format on the Averages tab.
3	If you only have electrical conductivity, Seebeck coefficent, data and not carrier ratio measurments, then use the format on the Invidual tab. Note that this indivual tab will calculate Sigma_E0 value and integral values assuming a temperature independent Seebeck coefficent, as found in PBTTT in this temperaure and doping range.
4	Regardless of the formatting, enter all applicable experimental data under the "Experimental Data" heading.
5	Under "Calculated Values", transport values will be autopopulated. These values are not unique to the SLoT model. These values are based upon some of the "Modeling Parameter" values.
6	Values under the "Look Up Table Values" headers should then autopopulate with the corresponding transport intergal values.
7	Values under the "Calculated Values" headers should also autopopulate, depending on the values under the "Modeling Parameters" and "Materials Parameters" headers.
8	Under the "Materials Parameters" header, enter all known/approximate material properties.
9	Under the "Modeling Parameters" header, enter all SLoT model parameter values. These values should be calculated using regression analysis, with confidence intervals, error, and p-scores. These values can also be visually inspected on the corresponding plots.
10	Ensure that all plots autopopulate and then visually inspect the modeling parameters. Adjust if needed but judiciously.
11	Examine and verify the values under "Transport Parameters". These are autofilled.

## Sheet: 1. Look Up Table
Increasing Eta, Decreasing Seebeck			*	Decreasing Eta, Increasing Seebeck
Eta	Seebeck (uV/K)	Conductivity Integral		Eta	Seebeck (uV/K)	Conductivity Integral
-10	1034.08	4.53989e-05		100	2.83499	100
-9.95	1029.77	4.77265e-05		99.95	2.83641	99.95
-9.9	1025.46	5.01734e-05		99.9	2.83783	99.9
-9.85	1021.16	5.27458e-05		99.85	2.83925	99.85
-9.8	1016.85	5.54501e-05		99.8	2.84067	99.8
-9.75	1012.54	5.8293e-05		99.75	2.84209	99.75
-9.7	1008.23	6.12816e-05		99.7	2.84352	99.7
-9.65	1003.92	6.44235e-05		99.65	2.84495	99.65
-9.6	999.613	6.77264e-05		99.6	2.84637	99.6
-9.55	995.305	7.11987e-05		99.55	2.8478	99.55
-9.5	990.996	7.4849e-05		99.5	2.84923	99.5
-9.45	986.688	7.86865e-05		99.45	2.85067	99.45
-9.4	982.379	8.27206e-05		99.4	2.8521	99.4
-9.35	978.071	8.69616e-05		99.35	2.85354	99.35
-9.3	973.762	9.14201e-05		99.3	2.85497	99.3
-9.25	969.454	9.6107e-05		99.25	2.85641	99.25
-9.2	965.145	0.000101034		99.2	2.85785	99.2
-9.15	960.837	0.000106214		99.15	2.85929	99.15
-9.1	956.528	0.00011166		99.1	2.86073	99.1
-9.05	952.22	0.000117384		99.05	2.86218	99.05
-9	947.912	0.000123402		99	2.86362	99
-8.95	943.603	0.000129729		98.95	2.86507	98.95
-8.9	939.295	0.00013638		98.9	2.86652	98.9
-8.85	934.987	0.000143371		98.85	2.86797	98.85
-8.8	930.678	0.000150722		98.8	2.86942	98.8
-8.75	926.37	0.000158449		98.75	2.87087	98.75
-8.7	922.062	0.000166572		98.7	2.87233	98.7
-8.65	917.753	0.000175112		98.65	2.87378	98.65
-8.6	913.445	0.000184089		98.6	2.87524	98.6
-8.55	909.137	0.000193526		98.55	2.8767	98.55
-8.5	904.828	0.000203448		98.5	2.87816	98.5
-8.45	900.52	0.000213878		98.45	2.87962	98.45
-8.4	896.212	0.000224842		98.4	2.88109	98.4
-8.35	891.904	0.000236369		98.35	2.88255	98.35
-8.3	887.596	0.000248486		98.3	2.88402	98.3
-8.25	883.288	0.000261224		98.25	2.88548	98.25
-8.2	878.98	0.000274616		98.2	2.88695	98.2
-8.15	874.671	0.000288694		98.15	2.88842	98.15
-8.1	870.363	0.000303493		98.1	2.8899	98.1
-8.05	866.055	0.000319051		98.05	2.89137	98.05
-8	861.747	0.000335406		98	2.89284	98
-7.95	857.44	0.0003526		97.95	2.89432	97.95
-7.9	853.132	0.000370675		97.9	2.8958	97.9
-7.85	848.824	0.000389676		97.85	2.89728	97.85
-7.8	844.516	0.000409651		97.8	2.89876	97.8
-7.75	840.208	0.00043065		97.75	2.90024	97.75
-7.7	835.901	0.000452725		97.7	2.90173	97.7
-7.65	831.593	0.000475931		97.65	2.90321	97.65
-7.6	827.285	0.000500326		97.6	2.9047	97.6
-7.55	822.978	0.000525972		97.55	2.90619	97.55
-7.5	818.67	0.000552931		97.5	2.90768	97.5
-7.45	814.363	0.000581273		97.45	2.90917	97.45
-7.4	810.055	0.000611066		97.4	2.91067	97.4
-7.35	805.748	0.000642386		97.35	2.91216	97.35
-7.3	801.441	0.000675311		97.3	2.91366	97.3
-7.25	797.134	0.000709922		97.25	2.91515	97.25
-7.2	792.827	0.000746307		97.2	2.91665	97.2
-7.15	788.52	0.000784556		97.15	2.91816	97.15
-7.1	784.213	0.000824765		97.1	2.91966	97.1
-7.05	779.906	0.000867033		97.05	2.92116	97.05
-7	775.599	0.000911466		97	2.92267	97
-6.95	771.292	0.000958176		96.95	2.92418	96.95
-6.9	766.986	0.00100728		96.9	2.92568	96.9
-6.85	762.679	0.00105889		96.85	2.92719	96.85
-6.8	758.373	0.00111316		96.8	2.92871	96.8
-6.75	754.067	0.00117019		96.75	2.93022	96.75
-6.7	749.761	0.00123015		96.7	2.93174	96.7
-6.65	745.455	0.00129319		96.65	2.93325	96.65
-6.6	741.149	0.00135944		96.6	2.93477	96.6
-6.55	736.843	0.00142909		96.55	2.93629	96.55
-6.5	732.538	0.00150231		96.5	2.93781	96.5
-6.45	728.232	0.00157927		96.45	2.93933	96.45
-6.4	723.927	0.00166018		96.4	2.94086	96.4
-6.35	719.622	0.00174522		96.35	2.94239	96.35
-6.3	715.317	0.00183462		96.3	2.94391	96.3
-6.25	711.013	0.00192859		96.25	2.94544	96.25
-6.2	706.708	0.00202737		96.2	2.94697	96.2
-6.15	702.404	0.00213121		96.15	2.94851	96.15
-6.1	698.1	0.00224036		96.1	2.95004	96.1
-6.05	693.797	0.00235509		96.05	2.95158	96.05
-6	689.493	0.00247569		96	2.95311	96
-5.95	685.19	0.00260245		95.95	2.95465	95.95
-5.9	680.887	0.0027357		95.9	2.95619	95.9
-5.85	676.584	0.00287576		95.85	2.95773	95.85
-5.8	672.282	0.00302298		95.8	2.95928	95.8
-5.75	667.98	0.00317773		95.75	2.96082	95.75
-5.7	663.678	0.00334038		95.7	2.96237	95.7
-5.65	659.377	0.00351134		95.65	2.96392	95.65
-5.6	655.076	0.00369104		95.6	2.96547	95.6
-5.55	650.776	0.00387992		95.55	2.96702	95.55
-5.5	646.476	0.00407844		95.5	2.96857	95.5
-5.45	642.176	0.0042871		95.45	2.97013	95.45
-5.4	637.877	0.00450641		95.4	2.97169	95.4
-5.35	633.578	0.00473691		95.35	2.97324	95.35
-5.3	629.28	0.00497918		95.3	2.9748	95.3
-5.25	624.982	0.0052338		95.25	2.97637	95.25
-5.2	620.685	0.0055014		95.2	2.97793	95.2
-5.15	616.388	0.00578265		95.15	2.97949	95.15
-5.1	612.093	0.00607824		95.1	2.98106	95.1
-5.05	607.797	0.00638888		95.05	2.98263	95.05
-5	603.503	0.00671535		95	2.9842	95
-4.95	599.209	0.00705844		94.95	2.98577	94.95
-4.9	594.916	0.00741899		94.9	2.98734	94.9
-4.85	590.623	0.00779789		94.85	2.98892	94.85
-4.8	586.332	0.00819607		94.8	2.99049	94.8
-4.75	582.041	0.00861448		94.75	2.99207	94.75
-4.7	577.752	0.00905416		94.7	2.99365	94.7
-4.65	573.463	0.00951618		94.65	2.99523	94.65
-4.6	569.175	0.0100017		94.6	2.99682	94.6
-4.55	564.889	0.0105118		94.55	2.9984	94.55
-4.5	560.603	0.0110477		94.5	2.99999	94.5
-4.45	556.319	0.0116109		94.45	3.00158	94.45
-4.4	552.036	0.0122026		94.4	3.00317	94.4
-4.35	547.754	0.0128242		94.35	3.00476	94.35
-4.3	543.473	0.0134773		94.3	3.00635	94.3
-4.25	539.194	0.0141635		94.25	3.00794	94.25
-4.2	534.917	0.0148843		94.2	3.00954	94.2
-4.15	530.641	0.0156414		94.15	3.01114	94.15
-4.1	526.367	0.0164368		94.1	3.01274	94.1
-4.05	522.094	0.0172723		94.05	3.01434	94.05
-4	517.823	0.0181499		94	3.01594	94
-3.95	513.555	0.0190717		93.95	3.01755	93.95
-3.9	509.288	0.0200398		93.9	3.01916	93.9
-3.85	505.023	0.0210565		93.85	3.02077	93.85
-3.8	500.761	0.0221242		93.8	3.02238	93.8
-3.75	496.501	0.0232455		93.75	3.02399	93.75
-3.7	492.243	0.0244228		93.7	3.0256	93.7
-3.65	487.988	0.0256591		93.65	3.02722	93.65
-3.6	483.735	0.0269571		93.6	3.02883	93.6
-3.55	479.486	0.0283198		93.55	3.03045	93.55
-3.5	475.239	0.0297504		93.5	3.03207	93.5
-3.45	470.996	0.0312522		93.45	3.0337	93.45
-3.4	466.755	0.0328285		93.4	3.03532	93.4
-3.35	462.519	0.0344829		93.35	3.03694	93.35
-3.3	458.285	0.0362193		93.3	3.03857	93.3
-3.25	454.056	0.0380414		93.25	3.0402	93.25
-3.2	449.83	0.0399533		93.2	3.04183	93.2
-3.15	445.609	0.0419594		93.15	3.04347	93.15
-3.1	441.392	0.044064		93.1	3.0451	93.1
-3.05	437.179	0.0462717		93.05	3.04674	93.05
-3	432.971	0.0485874		93	3.04837	93
-2.95	428.768	0.051016		92.95	3.05001	92.95
-2.9	424.571	0.0535628		92.9	3.05166	92.9
-2.85	420.379	0.0562332		92.85	3.0533	92.85
-2.8	416.192	0.0590328		92.8	3.05494	92.8
-2.75	412.012	0.0619676		92.75	3.05659	92.75
-2.7	407.837	0.0650436		92.7	3.05824	92.7
-2.65	403.67	0.0682671		92.65	3.05989	92.65
-2.6	399.509	0.0716447		92.6	3.06154	92.6
-2.55	395.355	0.0751832		92.55	3.0632	92.55
-2.5	391.209	0.0788897		92.5	3.06485	92.5
-2.45	387.07	0.0827715		92.45	3.06651	92.45
-2.4	382.94	0.0868362		92.4	3.06817	92.4
-2.35	378.818	0.0910914		92.35	3.06983	92.35
-2.3	374.706	0.0955455		92.3	3.07149	92.3
-2.25	370.602	0.100207		92.25	3.07316	92.25
-2.2	366.508	0.105083		92.2	3.07482	92.2
-2.15	362.425	0.110185		92.15	3.07649	92.15
-2.1	358.352	0.11552		92.1	3.07816	92.1
-2.05	354.29	0.121097		92.05	3.07983	92.05
-2	350.239	0.126928		92	3.08151	92
-1.95	346.201	0.133021		91.95	3.08318	91.95
-1.9	342.175	0.139387		91.9	3.08486	91.9
-1.85	338.161	0.146035		91.85	3.08654	91.85
-1.8	334.162	0.152978		91.8	3.08822	91.8
-1.75	330.176	0.160224		91.75	3.08991	91.75
-1.7	326.205	0.167786		91.7	3.09159	91.7
-1.65	322.249	0.175674		91.65	3.09328	91.65
-1.6	318.309	0.183901		91.6	3.09497	91.6
-1.55	314.386	0.192476		91.55	3.09666	91.55
-1.5	310.479	0.201413		91.5	3.09835	91.5
-1.45	306.59	0.210723		91.45	3.10004	91.45
-1.4	302.719	0.220417		91.4	3.10174	91.4
-1.35	298.867	0.230509		91.35	3.10344	91.35
-1.3	295.034	0.241008		91.3	3.10513	91.3
-1.25	291.222	0.251929		91.25	3.10684	91.25
-1.2	287.43	0.263282		91.2	3.10854	91.2
-1.15	283.66	0.275081		91.15	3.11024	91.15
-1.1	279.912	0.287335		91.1	3.11195	91.1
-1.05	276.188	0.300058		91.05	3.11366	91.05
-1	272.487	0.313262		91	3.11537	91
-0.95	268.81	0.326956		90.95	3.11708	90.95
-0.9	265.158	0.341154		90.9	3.1188	90.9
-0.85	261.532	0.355865		90.85	3.12052	90.85
-0.8	257.933	0.371101		90.8	3.12223	90.8
-0.75	254.361	0.386871		90.75	3.12395	90.75
-0.7	250.817	0.403186		90.7	3.12568	90.7
-0.65	247.301	0.420055		90.65	3.1274	90.65
-0.6	243.815	0.437488		90.6	3.12913	90.6
-0.55	240.359	0.455492		90.55	3.13085	90.55
-0.5	236.933	0.474076		90.5	3.13258	90.5
-0.45	233.539	0.493248		90.45	3.13432	90.45
-0.4	230.177	0.513015		90.4	3.13605	90.4
-0.35	226.847	0.533382		90.35	3.13778	90.35
-0.3	223.551	0.554355		90.3	3.13952	90.3
-0.25	220.288	0.575939		90.25	3.14126	90.25
-0.2	217.06	0.598139		90.2	3.143	90.2
-0.15	213.866	0.620957		90.15	3.14475	90.15
-0.1	210.709	0.644397		90.1	3.14649	90.1
-0.05	207.587	0.66846		90.05	3.14824	90.05
0	204.501	0.693147		90	3.14999	90
0.05	201.453	0.71846		89.95	3.15174	89.95
0.1	198.441	0.744397		89.9	3.15349	89.9
0.15	195.467	0.770957		89.85	3.15525	89.85
0.2	192.532	0.798139		89.8	3.157	89.8
0.25	189.634	0.825939		89.75	3.15876	89.75
0.3	186.775	0.854355		89.7	3.16052	89.7
0.35	183.955	0.883382		89.65	3.16228	89.65
0.4	181.174	0.913015		89.6	3.16405	89.6
0.45	178.432	0.943249		89.55	3.16582	89.55
0.5	175.73	0.974077		89.5	3.16758	89.5
0.55	173.067	1.00549		89.45	3.16935	89.45
0.6	170.443	1.03749		89.4	3.17113	89.4
0.65	167.859	1.07006		89.35	3.1729	89.35
0.7	165.315	1.10319		89.3	3.17468	89.3
0.75	162.81	1.13687		89.25	3.17646	89.25
0.8	160.345	1.1711		89.2	3.17824	89.2
0.85	157.919	1.20587		89.15	3.18002	89.15
0.9	155.532	1.24115		89.1	3.1818	89.1
0.95	153.184	1.27696		89.05	3.18359	89.05
1	150.876	1.31326		89	3.18538	89
1.05	148.606	1.35006		88.95	3.18717	88.95
1.1	146.374	1.38734		88.9	3.18896	88.9
1.15	144.181	1.42508		88.85	3.19076	88.85
1.2	142.026	1.46328		88.8	3.19255	88.8
1.25	139.908	1.50193		88.75	3.19435	88.75
1.3	137.827	1.54101		88.7	3.19615	88.7
1.35	135.784	1.58051		88.65	3.19796	88.65
1.4	133.777	1.62042		88.6	3.19976	88.6
1.45	131.806	1.66072		88.55	3.20157	88.55
1.5	129.871	1.70141		88.5	3.20338	88.5
1.55	127.971	1.74248		88.45	3.20519	88.45
1.6	126.106	1.7839		88.4	3.207	88.4
1.65	124.276	1.82567		88.35	3.20881	88.35
1.7	122.48	1.86779		88.3	3.21063	88.3
1.75	120.717	1.91022		88.25	3.21245	88.25
1.8	118.987	1.95298		88.2	3.21427	88.2
1.85	117.29	1.99604		88.15	3.2161	88.15
1.9	115.625	2.03939		88.1	3.21792	88.1
1.95	113.992	2.08302		88.05	3.21975	88.05
2	112.389	2.12693		88	3.22158	88
2.05	110.817	2.1711		87.95	3.22341	87.95
2.1	109.276	2.21552		87.9	3.22524	87.9
2.15	107.763	2.26018		87.85	3.22708	87.85
2.2	106.28	2.30508		87.8	3.22892	87.8
2.25	104.826	2.35021		87.75	3.23076	87.75
2.3	103.399	2.39555		87.7	3.2326	87.7
2.35	102	2.44109		87.65	3.23444	87.65
2.4	100.628	2.48684		87.6	3.23629	87.6
2.45	99.2827	2.53277		87.55	3.23814	87.55
2.5	97.9633	2.57889		87.5	3.23999	87.5
2.55	96.6693	2.62518		87.45	3.24184	87.45
2.6	95.4005	2.67164		87.4	3.24369	87.4
2.65	94.1561	2.71827		87.35	3.24555	87.35
2.7	92.9358	2.76504		87.3	3.24741	87.3
2.75	91.7391	2.81197		87.25	3.24927	87.25
2.8	90.5655	2.85903		87.2	3.25113	87.2
2.85	89.4146	2.90623		87.15	3.253	87.15
2.9	88.2858	2.95356		87.1	3.25487	87.1
2.95	87.1787	3.00102		87.05	3.25674	87.05
3	86.0929	3.04859		87	3.25861	87
3.05	85.028	3.09627		86.95	3.26048	86.95
3.1	83.9834	3.14406		86.9	3.26236	86.9
3.15	82.9589	3.19196		86.85	3.26423	86.85
3.2	81.9538	3.23995		86.8	3.26612	86.8
3.25	80.9679	3.28804		86.75	3.268	86.75
3.3	80.0008	3.33622		86.7	3.26988	86.7
3.35	79.0519	3.38448		86.65	3.27177	86.65
3.4	78.121	3.43283		86.6	3.27366	86.6
3.45	77.2076	3.48125		86.55	3.27555	86.55
3.5	76.3114	3.52975		86.5	3.27744	86.5
3.55	75.432	3.57832		86.45	3.27934	86.45
3.6	74.569	3.62696		86.4	3.28124	86.4
3.65	73.7221	3.67566		86.35	3.28314	86.35
3.7	72.891	3.72442		86.3	3.28504	86.3
3.75	72.0752	3.77325		86.25	3.28694	86.25
3.8	71.2745	3.82212		86.2	3.28885	86.2
3.85	70.4885	3.87106		86.15	3.29076	86.15
3.9	69.7168	3.92004		86.1	3.29267	86.1
3.95	68.9593	3.96907		86.05	3.29458	86.05
4	68.2156	4.01815		86	3.2965	86
4.05	67.4853	4.06727		85.95	3.29842	85.95
4.1	66.7682	4.11644		85.9	3.30034	85.9
4.15	66.064	4.16564		85.85	3.30226	85.85
4.2	65.3724	4.21488		85.8	3.30418	85.8
4.25	64.6931	4.26416		85.75	3.30611	85.75
4.3	64.0259	4.31348		85.7	3.30804	85.7
4.35	63.3705	4.36282		85.65	3.30997	85.65
4.4	62.7266	4.4122		85.6	3.3119	85.6
4.45	62.094	4.46161		85.55	3.31384	85.55
4.5	61.4725	4.51105		85.5	3.31578	85.5
4.55	60.8618	4.56051		85.45	3.31772	85.45
4.6	60.2616	4.61		85.4	3.31966	85.4
4.65	59.6718	4.65952		85.35	3.3216	85.35
4.7	59.0921	4.70905		85.3	3.32355	85.3
4.75	58.5222	4.75861		85.25	3.3255	85.25
4.8	57.9621	4.8082		85.2	3.32745	85.2
4.85	57.4114	4.8578		85.15	3.3294	85.15
4.9	56.87	4.90742		85.1	3.33136	85.1
4.95	56.3377	4.95706		85.05	3.33332	85.05
5	55.8143	5.00672		85	3.33528	85
5.05	55.2995	5.05639		84.95	3.33724	84.95
5.1	54.7932	5.10608		84.9	3.33921	84.9
5.15	54.2952	5.15578		84.85	3.34118	84.85
5.2	53.8054	5.2055		84.8	3.34315	84.8
5.25	53.3236	5.25523		84.75	3.34512	84.75
5.3	52.8495	5.30498		84.7	3.34709	84.7
5.35	52.3831	5.35474		84.65	3.34907	84.65
5.4	51.9241	5.40451		84.6	3.35105	84.6
5.45	51.4725	5.45429		84.55	3.35303	84.55
5.5	51.028	5.50408		84.5	3.35502	84.5
5.55	50.5906	5.55388		84.45	3.357	84.45
5.6	50.16	5.60369		84.4	3.35899	84.4
5.65	49.7361	5.65351		84.35	3.36098	84.35
5.7	49.3188	5.70334		84.3	3.36298	84.3
5.75	48.908	5.75318		84.25	3.36497	84.25
5.8	48.5034	5.80302		84.2	3.36697	84.2
5.85	48.1051	5.85288		84.15	3.36897	84.15
5.9	47.7128	5.90274		84.1	3.37097	84.1
5.95	47.3265	5.9526		84.05	3.37298	84.05
6	46.9459	6.00248		84	3.37499	84
6.05	46.5711	6.05236		83.95	3.377	83.95
6.1	46.2019	6.10224		83.9	3.37901	83.9
6.15	45.8381	6.15213		83.85	3.38102	83.85
6.2	45.4797	6.20203		83.8	3.38304	83.8
6.25	45.1265	6.25193		83.75	3.38506	83.75
6.3	44.7785	6.30183		83.7	3.38708	83.7
6.35	44.4355	6.35175		83.65	3.38911	83.65
6.4	44.0975	6.40166		83.6	3.39113	83.6
6.45	43.7643	6.45158		83.55	3.39316	83.55
6.5	43.4359	6.5015		83.5	3.3952	83.5
6.55	43.1121	6.55143		83.45	3.39723	83.45
6.6	42.7929	6.60136		83.4	3.39927	83.4
6.65	42.4782	6.65129		83.35	3.40131	83.35
6.7	42.1679	6.70123		83.3	3.40335	83.3
6.75	41.8618	6.75117		83.25	3.40539	83.25
6.8	41.5601	6.80111		83.2	3.40744	83.2
6.85	41.2624	6.85106		83.15	3.40949	83.15
6.9	40.9688	6.90101		83.1	3.41154	83.1
6.95	40.6793	6.95096		83.05	3.41359	83.05
7	40.3936	7.00091		83	3.41565	83
7.05	40.1117	7.05087		82.95	3.41771	82.95
7.1	39.8337	7.10082		82.9	3.41977	82.9
7.15	39.5593	7.15078		82.85	3.42183	82.85
7.2	39.2886	7.20075		82.8	3.4239	82.8
7.25	39.0214	7.25071		82.75	3.42597	82.75
7.3	38.7577	7.30068		82.7	3.42804	82.7
7.35	38.4975	7.35064		82.65	3.43011	82.65
7.4	38.2406	7.40061		82.6	3.43219	82.6
7.45	37.987	7.45058		82.55	3.43427	82.55
7.5	37.7367	7.50055		82.5	3.43635	82.5
7.55	37.4896	7.55053		82.45	3.43843	82.45
7.6	37.2456	7.6005		82.4	3.44052	82.4
7.65	37.0046	7.65048		82.35	3.44261	82.35
7.7	36.7667	7.70045		82.3	3.4447	82.3
7.75	36.5318	7.75043		82.25	3.44679	82.25
7.8	36.2997	7.80041		82.2	3.44889	82.2
7.85	36.0706	7.85039		82.15	3.45099	82.15
7.9	35.8442	7.90037		82.1	3.45309	82.1
7.95	35.6206	7.95035		82.05	3.4552	82.05
8	35.3997	8.00034		82	3.4573	82
8.05	35.1815	8.05032		81.95	3.45941	81.95
8.1	34.9659	8.1003		81.9	3.46152	81.9
8.15	34.7529	8.15029		81.85	3.46364	81.85
8.2	34.5424	8.20027		81.8	3.46576	81.8
8.25	34.3344	8.25026		81.75	3.46788	81.75
8.3	34.1289	8.30025		81.7	3.47	81.7
8.35	33.9257	8.35024		81.65	3.47212	81.65
8.4	33.725	8.40022		81.6	3.47425	81.6
8.45	33.5265	8.45021		81.55	3.47638	81.55
8.5	33.3303	8.5002		81.5	3.47851	81.5
8.55	33.1364	8.55019		81.45	3.48065	81.45
8.6	32.9447	8.60018		81.4	3.48279	81.4
8.65	32.7552	8.65018		81.35	3.48493	81.35
8.7	32.5678	8.70017		81.3	3.48707	81.3
8.75	32.3825	8.75016		81.25	3.48922	81.25
8.8	32.1993	8.80015		81.2	3.49136	81.2
8.85	32.0181	8.85014		81.15	3.49352	81.15
8.9	31.8389	8.90014		81.1	3.49567	81.1
8.95	31.6617	8.95013		81.05	3.49783	81.05
9	31.4864	9.00012		81	3.49999	81
9.05	31.3131	9.05012		80.95	3.50215	80.95
9.1	31.1416	9.10011		80.9	3.50431	80.9
9.15	30.972	9.15011		80.85	3.50648	80.85
9.2	30.8041	9.2001		80.8	3.50865	80.8
9.25	30.6381	9.2501		80.75	3.51082	80.75
9.3	30.4739	9.30009		80.7	3.513	80.7
9.35	30.3113	9.35009		80.65	3.51517	80.65
9.4	30.1505	9.40008		80.6	3.51735	80.6
9.45	29.9914	9.45008		80.55	3.51954	80.55
9.5	29.8339	9.50007		80.5	3.52172	80.5
9.55	29.6781	9.55007		80.45	3.52391	80.45
9.6	29.5239	9.60007		80.4	3.5261	80.4
9.65	29.3712	9.65006		80.35	3.5283	80.35
9.7	29.2201	9.70006		80.3	3.5305	80.3
9.75	29.0706	9.75006		80.25	3.5327	80.25
9.8	28.9225	9.80006		80.2	3.5349	80.2
9.85	28.776	9.85005		80.15	3.5371	80.15
9.9	28.6309	9.90005		80.1	3.53931	80.1
9.95	28.4873	9.95005		80.05	3.54152	80.05
10	28.3451	10		80	3.54374	80
10.05	28.2043	10.05		79.95	3.54595	79.95
10.1	28.0648	10.1		79.9	3.54817	79.9
10.15	27.9268	10.15		79.85	3.55039	79.85
10.2	27.7901	10.2		79.8	3.55262	79.8
10.25	27.6547	10.25		79.75	3.55484	79.75
10.3	27.5206	10.3		79.7	3.55707	79.7
10.35	27.3878	10.35		79.65	3.55931	79.65
10.4	27.2563	10.4		79.6	3.56154	79.6
10.45	27.126	10.45		79.55	3.56378	79.55
10.5	26.997	10.5		79.5	3.56602	79.5
10.55	26.8692	10.55		79.45	3.56827	79.45
10.6	26.7426	10.6		79.4	3.57051	79.4
10.65	26.6171	10.65		79.35	3.57276	79.35
10.7	26.4929	10.7		79.3	3.57502	79.3
10.75	26.3697	10.75		79.25	3.57727	79.25
10.8	26.2478	10.8		79.2	3.57953	79.2
10.85	26.1269	10.85		79.15	3.58179	79.15
10.9	26.0071	10.9		79.1	3.58406	79.1
10.95	25.8885	10.95		79.05	3.58632	79.05
11	25.7709	11		79	3.58859	79
11.05	25.6543	11.05		78.95	3.59087	78.95
11.1	25.5389	11.1		78.9	3.59314	78.9
11.15	25.4244	11.15		78.85	3.59542	78.85
11.2	25.311	11.2		78.8	3.5977	78.8
11.25	25.1985	11.25		78.75	3.59998	78.75
11.3	25.0871	11.3		78.7	3.60227	78.7
11.35	24.9766	11.35		78.65	3.60456	78.65
11.4	24.8672	11.4		78.6	3.60686	78.6
11.45	24.7586	11.45		78.55	3.60915	78.55
11.5	24.651	11.5		78.5	3.61145	78.5
11.55	24.5444	11.55		78.45	3.61375	78.45
11.6	24.4386	11.6		78.4	3.61606	78.4
11.65	24.3338	11.65		78.35	3.61836	78.35
11.7	24.2298	11.7		78.3	3.62067	78.3
11.75	24.1267	11.75		78.25	3.62299	78.25
11.8	24.0246	11.8		78.2	3.6253	78.2
11.85	23.9232	11.85		78.15	3.62762	78.15
11.9	23.8227	11.9		78.1	3.62995	78.1
11.95	23.7231	11.95		78.05	3.63227	78.05
12	23.6243	12		78	3.6346	78
12.05	23.5263	12.05		77.95	3.63693	77.95
12.1	23.4291	12.1		77.9	3.63927	77.9
12.15	23.3327	12.15		77.85	3.6416	77.85
12.2	23.2371	12.2		77.8	3.64394	77.8
12.25	23.1423	12.25		77.75	3.64629	77.75
12.3	23.0482	12.3		77.7	3.64863	77.7
12.35	22.9549	12.35		77.65	3.65098	77.65
12.4	22.8624	12.4		77.6	3.65334	77.6
12.45	22.7706	12.45		77.55	3.65569	77.55
12.5	22.6795	12.5		77.5	3.65805	77.5
12.55	22.5892	12.55		77.45	3.66041	77.45
12.6	22.4996	12.6		77.4	3.66278	77.4
12.65	22.4106	12.65		77.35	3.66514	77.35
12.7	22.3224	12.7		77.3	3.66751	77.3
12.75	22.2349	12.75		77.25	3.66989	77.25
12.8	22.1481	12.8		77.2	3.67226	77.2
12.85	22.0619	12.85		77.15	3.67464	77.15
12.9	21.9764	12.9		77.1	3.67703	77.1
12.95	21.8916	12.95		77.05	3.67941	77.05
13	21.8074	13		77	3.6818	77
13.05	21.7238	13.05		76.95	3.68419	76.95
13.1	21.6409	13.1		76.9	3.68659	76.9
13.15	21.5586	13.15		76.85	3.68899	76.85
13.2	21.477	13.2		76.8	3.69139	76.8
13.25	21.396	13.25		76.75	3.6938	76.75
13.3	21.3155	13.3		76.7	3.6962	76.7
13.35	21.2357	13.35		76.65	3.69861	76.65
13.4	21.1565	13.4		76.6	3.70103	76.6
13.45	21.0778	13.45		76.55	3.70345	76.55
13.5	20.9998	13.5		76.5	3.70587	76.5
13.55	20.9223	13.55		76.45	3.70829	76.45
13.6	20.8454	13.6		76.4	3.71072	76.4
13.65	20.769	13.65		76.35	3.71315	76.35
13.7	20.6932	13.7		76.3	3.71558	76.3
13.75	20.618	13.75		76.25	3.71802	76.25
13.8	20.5433	13.8		76.2	3.72046	76.2
13.85	20.4691	13.85		76.15	3.7229	76.15
13.9	20.3955	13.9		76.1	3.72535	76.1
13.95	20.3224	13.95		76.05	3.72779	76.05
14	20.2498	14		76	3.73025	76
14.05	20.1778	14.05		75.95	3.7327	75.95
14.1	20.1062	14.1		75.9	3.73516	75.9
14.15	20.0352	14.15		75.85	3.73762	75.85
14.2	19.9646	14.2		75.8	3.74009	75.8
14.25	19.8946	14.25		75.75	3.74256	75.75
14.3	19.825	14.3		75.7	3.74503	75.7
14.35	19.756	14.35		75.65	3.74751	75.65
14.4	19.6874	14.4		75.6	3.74998	75.6
14.45	19.6192	14.45		75.55	3.75247	75.55
14.5	19.5516	14.5		75.5	3.75495	75.5
14.55	19.4844	14.55		75.45	3.75744	75.45
14.6	19.4177	14.6		75.4	3.75993	75.4
14.65	19.3514	14.65		75.35	3.76243	75.35
14.7	19.2856	14.7		75.3	3.76492	75.3
14.75	19.2202	14.75		75.25	3.76743	75.25
14.8	19.1553	14.8		75.2	3.76993	75.2
14.85	19.0908	14.85		75.15	3.77244	75.15
14.9	19.0267	14.9		75.1	3.77495	75.1
14.95	18.9631	14.95		75.05	3.77747	75.05
15	18.8999	15		75	3.77998	75
15.05	18.8371	15.05		74.95	3.78251	74.95
15.1	18.7747	15.1		74.9	3.78503	74.9
15.15	18.7128	15.15		74.85	3.78756	74.85
15.2	18.6512	15.2		74.8	3.79009	74.8
15.25	18.5901	15.25		74.75	3.79263	74.75
15.3	18.5293	15.3		74.7	3.79516	74.7
15.35	18.469	15.35		74.65	3.79771	74.65
15.4	18.409	15.4		74.6	3.80025	74.6
15.45	18.3494	15.45		74.55	3.8028	74.55
15.5	18.2902	15.5		74.5	3.80535	74.5
15.55	18.2314	15.55		74.45	3.80791	74.45
15.6	18.173	15.6		74.4	3.81047	74.4
15.65	18.1149	15.65		74.35	3.81303	74.35
15.7	18.0572	15.7		74.3	3.8156	74.3
15.75	17.9999	15.75		74.25	3.81817	74.25
15.8	17.9429	15.8		74.2	3.82074	74.2
15.85	17.8863	15.85		74.15	3.82331	74.15
15.9	17.8301	15.9		74.1	3.82589	74.1
15.95	17.7742	15.95		74.05	3.82848	74.05
16	17.7187	16		74	3.83106	74
16.05	17.6635	16.05		73.95	3.83366	73.95
16.1	17.6086	16.1		73.9	3.83625	73.9
16.15	17.5541	16.15		73.85	3.83885	73.85
16.2	17.4999	16.2		73.8	3.84145	73.8
16.25	17.4461	16.25		73.75	3.84405	73.75
16.3	17.3926	16.3		73.7	3.84666	73.7
16.35	17.3394	16.35		73.65	3.84927	73.65
16.4	17.2865	16.4		73.6	3.85189	73.6
16.45	17.234	16.45		73.55	3.8545	73.55
16.5	17.1817	16.5		73.5	3.85713	73.5
16.55	17.1298	16.55		73.45	3.85975	73.45
16.6	17.0782	16.6		73.4	3.86238	73.4
16.65	17.0269	16.65		73.35	3.86501	73.35
16.7	16.976	16.7		73.3	3.86765	73.3
16.75	16.9253	16.75		73.25	3.87029	73.25
16.8	16.8749	16.8		73.2	3.87293	73.2
16.85	16.8249	16.85		73.15	3.87558	73.15
16.9	16.7751	16.9		73.1	3.87823	73.1
16.95	16.7256	16.95		73.05	3.88089	73.05
17	16.6764	17		73	3.88355	73
17.05	16.6275	17.05		72.95	3.88621	72.95
17.1	16.5789	17.1		72.9	3.88887	72.9
17.15	16.5305	17.15		72.85	3.89154	72.85
17.2	16.4825	17.2		72.8	3.89421	72.8
17.25	16.4347	17.25		72.75	3.89689	72.75
17.3	16.3872	17.3		72.7	3.89957	72.7
17.35	16.34	17.35		72.65	3.90225	72.65
17.4	16.293	17.4		72.6	3.90494	72.6
17.45	16.2463	17.45		72.55	3.90763	72.55
17.5	16.1999	17.5		72.5	3.91033	72.5
17.55	16.1538	17.55		72.45	3.91303	72.45
17.6	16.1079	17.6		72.4	3.91573	72.4
17.65	16.0623	17.65		72.35	3.91844	72.35
17.7	16.0169	17.7		72.3	3.92115	72.3
17.75	15.9718	17.75		72.25	3.92386	72.25
17.8	15.9269	17.8		72.2	3.92658	72.2
17.85	15.8823	17.85		72.15	3.9293	72.15
17.9	15.8379	17.9		72.1	3.93202	72.1
17.95	15.7938	17.95		72.05	3.93475	72.05
18	15.7499	18		72	3.93748	72
18.05	15.7063	18.05		71.95	3.94022	71.95
18.1	15.6629	18.1		71.9	3.94296	71.9
18.15	15.6198	18.15		71.85	3.9457	71.85
18.2	15.5769	18.2		71.8	3.94845	71.8
18.25	15.5342	18.25		71.75	3.9512	71.75
18.3	15.4917	18.3		71.7	3.95396	71.7
18.35	15.4495	18.35		71.65	3.95672	71.65
18.4	15.4075	18.4		71.6	3.95948	71.6
18.45	15.3658	18.45		71.55	3.96225	71.55
18.5	15.3243	18.5		71.5	3.96502	71.5
18.55	15.283	18.55		71.45	3.96779	71.45
18.6	15.2419	18.6		71.4	3.97057	71.4
18.65	15.201	18.65		71.35	3.97335	71.35
18.7	15.1604	18.7		71.3	3.97614	71.3
18.75	15.1199	18.75		71.25	3.97893	71.25
18.8	15.0797	18.8		71.2	3.98172	71.2
18.85	15.0397	18.85		71.15	3.98452	71.15
18.9	14.9999	18.9		71.1	3.98732	71.1
18.95	14.9604	18.95		71.05	3.99013	71.05
19	14.921	19		71	3.99294	71
19.05	14.8818	19.05		70.95	3.99575	70.95
19.1	14.8429	19.1		70.9	3.99857	70.9
19.15	14.8041	19.15		70.85	4.00139	70.85
19.2	14.7656	19.2		70.8	4.00422	70.8
19.25	14.7272	19.25		70.75	4.00705	70.75
19.3	14.6891	19.3		70.7	4.00988	70.7
19.35	14.6511	19.35		70.65	4.01272	70.65
19.4	14.6133	19.4		70.6	4.01556	70.6
19.45	14.5758	19.45		70.55	4.01841	70.55
19.5	14.5384	19.5		70.5	4.02126	70.5
19.55	14.5012	19.55		70.45	4.02411	70.45
19.6	14.4642	19.6		70.4	4.02697	70.4
19.65	14.4274	19.65		70.35	4.02983	70.35
19.7	14.3908	19.7		70.3	4.0327	70.3
19.75	14.3544	19.75		70.25	4.03557	70.25
19.8	14.3181	19.8		70.2	4.03844	70.2
19.85	14.2821	19.85		70.15	4.04132	70.15
19.9	14.2462	19.9		70.1	4.04421	70.1
19.95	14.2105	19.95		70.05	4.04709	70.05
20	14.1749	20		70	4.04998	70
20.05	14.1396	20.05		69.95	4.05288	69.95
20.1	14.1044	20.1		69.9	4.05578	69.9
20.15	14.0694	20.15		69.85	4.05868	69.85
20.2	14.0346	20.2		69.8	4.06159	69.8
20.25	13.9999	20.25		69.75	4.0645	69.75
20.3	13.9655	20.3		69.7	4.06741	69.7
20.35	13.9311	20.35		69.65	4.07033	69.65
20.4	13.897	20.4		69.6	4.07326	69.6
20.45	13.863	20.45		69.55	4.07619	69.55
20.5	13.8292	20.5		69.5	4.07912	69.5
20.55	13.7956	20.55		69.45	4.08206	69.45
20.6	13.7621	20.6		69.4	4.085	69.4
20.65	13.7288	20.65		69.35	4.08794	69.35
20.7	13.6956	20.7		69.3	4.09089	69.3
20.75	13.6626	20.75		69.25	4.09385	69.25
20.8	13.6298	20.8		69.2	4.0968	69.2
20.85	13.5971	20.85		69.15	4.09977	69.15
20.9	13.5645	20.9		69.1	4.10273	69.1
20.95	13.5322	20.95		69.05	4.1057	69.05
21	13.4999	21		69	4.10868	69
21.05	13.4679	21.05		68.95	4.11166	68.95
21.1	13.436	21.1		68.9	4.11464	68.9
21.15	13.4042	21.15		68.85	4.11763	68.85
21.2	13.3726	21.2		68.8	4.12062	68.8
21.25	13.3411	21.25		68.75	4.12362	68.75
21.3	13.3098	21.3		68.7	4.12662	68.7
21.35	13.2786	21.35		68.65	4.12963	68.65
21.4	13.2476	21.4		68.6	4.13264	68.6
21.45	13.2167	21.45		68.55	4.13565	68.55
21.5	13.186	21.5		68.5	4.13867	68.5
21.55	13.1554	21.55		68.45	4.14169	68.45
21.6	13.1249	21.6		68.4	4.14472	68.4
21.65	13.0946	21.65		68.35	4.14775	68.35
21.7	13.0645	21.7		68.3	4.15079	68.3
21.75	13.0344	21.75		68.25	4.15383	68.25
21.8	13.0045	21.8		68.2	4.15687	68.2
21.85	12.9748	21.85		68.15	4.15992	68.15
21.9	12.9452	21.9		68.1	4.16298	68.1
21.95	12.9157	21.95		68.05	4.16604	68.05
22	12.8863	22		68	4.1691	68
22.05	12.8571	22.05		67.95	4.17217	67.95
22.1	12.828	22.1		67.9	4.17524	67.9
22.15	12.799	22.15		67.85	4.17832	67.85
22.2	12.7702	22.2		67.8	4.1814	67.8
22.25	12.7415	22.25		67.75	4.18448	67.75
22.3	12.713	22.3		67.7	4.18757	67.7
22.35	12.6845	22.35		67.65	4.19067	67.65
22.4	12.6562	22.4		67.6	4.19377	67.6
22.45	12.628	22.45		67.55	4.19687	67.55
22.5	12.5999	22.5		67.5	4.19998	67.5
22.55	12.572	22.55		67.45	4.2031	67.45
22.6	12.5442	22.6		67.4	4.20621	67.4
22.65	12.5165	22.65		67.35	4.20934	67.35
22.7	12.4889	22.7		67.3	4.21246	67.3
22.75	12.4615	22.75		67.25	4.2156	67.25
22.8	12.4342	22.8		67.2	4.21873	67.2
22.85	12.4069	22.85		67.15	4.22187	67.15
22.9	12.3799	22.9		67.1	4.22502	67.1
22.95	12.3529	22.95		67.05	4.22817	67.05
23	12.326	23		67	4.23133	67
23.05	12.2993	23.05		66.95	4.23449	66.95
23.1	12.2727	23.1		66.9	4.23765	66.9
23.15	12.2462	23.15		66.85	4.24082	66.85
23.2	12.2198	23.2		66.8	4.24399	66.8
23.25	12.1935	23.25		66.75	4.24717	66.75
23.3	12.1673	23.3		66.7	4.25036	66.7
23.35	12.1413	23.35		66.65	4.25355	66.65
23.4	12.1153	23.4		66.6	4.25674	66.6
23.45	12.0895	23.45		66.55	4.25994	66.55
23.5	12.0638	23.5		66.5	4.26314	66.5
23.55	12.0382	23.55		66.45	4.26635	66.45
23.6	12.0127	23.6		66.4	4.26956	66.4
23.65	11.9873	23.65		66.35	4.27278	66.35
23.7	11.962	23.7		66.3	4.276	66.3
23.75	11.9368	23.75		66.25	4.27923	66.25
23.8	11.9117	23.8		66.2	4.28246	66.2
23.85	11.8867	23.85		66.15	4.2857	66.15
23.9	11.8619	23.9		66.1	4.28894	66.1
23.95	11.8371	23.95		66.05	4.29218	66.05
24	11.8125	24		66	4.29544	66
24.05	11.7879	24.05		65.95	4.29869	65.95
24.1	11.7634	24.1		65.9	4.30195	65.9
24.15	11.7391	24.15		65.85	4.30522	65.85
24.2	11.7148	24.2		65.8	4.30849	65.8
24.25	11.6907	24.25		65.75	4.31177	65.75
24.3	11.6666	24.3		65.7	4.31505	65.7
24.35	11.6427	24.35		65.65	4.31834	65.65
24.4	11.6188	24.4		65.6	4.32163	65.6
24.45	11.595	24.45		65.55	4.32492	65.55
24.5	11.5714	24.5		65.5	4.32823	65.5
24.55	11.5478	24.55		65.45	4.33153	65.45
24.6	11.5243	24.6		65.4	4.33484	65.4
24.65	11.501	24.65		65.35	4.33816	65.35
24.7	11.4777	24.7		65.3	4.34148	65.3
24.75	11.4545	24.75		65.25	4.34481	65.25
24.8	11.4314	24.8		65.2	4.34814	65.2
24.85	11.4084	24.85		65.15	4.35148	65.15
24.9	11.3855	24.9		65.1	4.35482	65.1
24.95	11.3627	24.95		65.05	4.35817	65.05
25	11.34	25		65	4.36152	65
25.05	11.3173	25.05		64.95	4.36488	64.95
25.1	11.2948	25.1		64.9	4.36824	64.9
25.15	11.2723	25.15		64.85	4.37161	64.85
25.2	11.25	25.2		64.8	4.37498	64.8
25.25	11.2277	25.25		64.75	4.37836	64.75
25.3	11.2055	25.3		64.7	4.38174	64.7
25.35	11.1834	25.35		64.65	4.38513	64.65
25.4	11.1614	25.4		64.6	4.38853	64.6
25.45	11.1394	25.45		64.55	4.39193	64.55
25.5	11.1176	25.5		64.5	4.39533	64.5
25.55	11.0958	25.55		64.45	4.39874	64.45
25.6	11.0742	25.6		64.4	4.40216	64.4
25.65	11.0526	25.65		64.35	4.40558	64.35
25.7	11.0311	25.7		64.3	4.409	64.3
25.75	11.0097	25.75		64.25	4.41243	64.25
25.8	10.9883	25.8		64.2	4.41587	64.2
25.85	10.9671	25.85		64.15	4.41931	64.15
25.9	10.9459	25.9		64.1	4.42276	64.1
25.95	10.9248	25.95		64.05	4.42621	64.05
26	10.9038	26		64	4.42967	64
26.05	10.8829	26.05		63.95	4.43313	63.95
26.1	10.862	26.1		63.9	4.4366	63.9
26.15	10.8413	26.15		63.85	4.44008	63.85
26.2	10.8206	26.2		63.8	4.44355	63.8
26.25	10.8	26.25		63.75	4.44704	63.75
26.3	10.7794	26.3		63.7	4.45053	63.7
26.35	10.759	26.35		63.65	4.45403	63.65
26.4	10.7386	26.4		63.6	4.45753	63.6
26.45	10.7183	26.45		63.55	4.46104	63.55
26.5	10.6981	26.5		63.5	4.46455	63.5
26.55	10.6779	26.55		63.45	4.46807	63.45
26.6	10.6578	26.6		63.4	4.47159	63.4
26.65	10.6379	26.65		63.35	4.47512	63.35
26.7	10.6179	26.7		63.3	4.47865	63.3
26.75	10.5981	26.75		63.25	4.48219	63.25
26.8	10.5783	26.8		63.2	4.48574	63.2
26.85	10.5586	26.85		63.15	4.48929	63.15
26.9	10.539	26.9		63.1	4.49285	63.1
26.95	10.5194	26.95		63.05	4.49641	63.05
27	10.5	27		63	4.49998	63
27.05	10.4805	27.05		62.95	4.50356	62.95
27.1	10.4612	27.1		62.9	4.50714	62.9
27.15	10.4419	27.15		62.85	4.51072	62.85
27.2	10.4228	27.2		62.8	4.51431	62.8
27.25	10.4036	27.25		62.75	4.51791	62.75
27.3	10.3846	27.3		62.7	4.52151	62.7
27.35	10.3656	27.35		62.65	4.52512	62.65
27.4	10.3467	27.4		62.6	4.52873	62.6
27.45	10.3278	27.45		62.55	4.53235	62.55
27.5	10.309	27.5		62.5	4.53598	62.5
27.55	10.2903	27.55		62.45	4.53961	62.45
27.6	10.2717	27.6		62.4	4.54325	62.4
27.65	10.2531	27.65		62.35	4.54689	62.35
27.7	10.2346	27.7		62.3	4.55054	62.3
27.75	10.2162	27.75		62.25	4.5542	62.25
27.8	10.1978	27.8		62.2	4.55786	62.2
27.85	10.1795	27.85		62.15	4.56153	62.15
27.9	10.1612	27.9		62.1	4.5652	62.1
27.95	10.1431	27.95		62.05	4.56888	62.05
28	10.125	28		62	4.57256	62
28.05	10.1069	28.05		61.95	4.57625	61.95
28.1	10.0889	28.1		61.9	4.57995	61.9
28.15	10.071	28.15		61.85	4.58365	61.85
28.2	10.0531	28.2		61.8	4.58736	61.8
28.25	10.0354	28.25		61.75	4.59107	61.75
28.3	10.0176	28.3		61.7	4.59479	61.7
28.35	9.99996	28.35		61.65	4.59852	61.65
28.4	9.98235	28.4		61.6	4.60225	61.6
28.45	9.96481	28.45		61.55	4.60599	61.55
28.5	9.94733	28.5		61.5	4.60974	61.5
28.55	9.92991	28.55		61.45	4.61349	61.45
28.6	9.91255	28.6		61.4	4.61724	61.4
28.65	9.89525	28.65		61.35	4.62101	61.35
28.7	9.87801	28.7		61.3	4.62478	61.3
28.75	9.86083	28.75		61.25	4.62855	61.25
28.8	9.84371	28.8		61.2	4.63233	61.2
28.85	9.82665	28.85		61.15	4.63612	61.15
28.9	9.80965	28.9		61.1	4.63991	61.1
28.95	9.7927	28.95		61.05	4.64372	61.05
29	9.77582	29		61	4.64752	61
29.05	9.75899	29.05		60.95	4.65133	60.95
29.1	9.74223	29.1		60.9	4.65515	60.9
29.15	9.72552	29.15		60.85	4.65898	60.85
29.2	9.70886	29.2		60.8	4.66281	60.8
29.25	9.69227	29.25		60.75	4.66665	60.75
29.3	9.67573	29.3		60.7	4.67049	60.7
29.35	9.65924	29.35		60.65	4.67434	60.65
29.4	9.64282	29.4		60.6	4.6782	60.6
29.45	9.62644	29.45		60.55	4.68206	60.55
29.5	9.61013	29.5		60.5	4.68593	60.5
29.55	9.59387	29.55		60.45	4.68981	60.45
29.6	9.57766	29.6		60.4	4.69369	60.4
29.65	9.56151	29.65		60.35	4.69758	60.35
29.7	9.54541	29.7		60.3	4.70147	60.3
29.75	9.52937	29.75		60.25	4.70537	60.25
29.8	9.51338	29.8		60.2	4.70928	60.2
29.85	9.49745	29.85		60.15	4.7132	60.15
29.9	9.48157	29.9		60.1	4.71712	60.1
29.95	9.46574	29.95		60.05	4.72105	60.05
30	9.44996	30		60	4.72498	60
30.05	9.43424	30.05		59.95	4.72892	59.95
30.1	9.41856	30.1		59.9	4.73287	59.9
30.15	9.40295	30.15		59.85	4.73682	59.85
30.2	9.38738	30.2		59.8	4.74078	59.8
30.25	9.37186	30.25		59.75	4.74475	59.75
30.3	9.3564	30.3		59.7	4.74872	59.7
30.35	9.34098	30.35		59.65	4.7527	59.65
30.4	9.32562	30.4		59.6	4.75669	59.6
30.45	9.31031	30.45		59.55	4.76069	59.55
30.5	9.29504	30.5		59.5	4.76469	59.5
30.55	9.27983	30.55		59.45	4.76869	59.45
30.6	9.26467	30.6		59.4	4.77271	59.4
30.65	9.24955	30.65		59.35	4.77673	59.35
30.7	9.23449	30.7		59.3	4.78076	59.3
30.75	9.21947	30.75		59.25	4.78479	59.25
30.8	9.20451	30.8		59.2	4.78883	59.2
30.85	9.18959	30.85		59.15	4.79288	59.15
30.9	9.17472	30.9		59.1	4.79693	59.1
30.95	9.1599	30.95		59.05	4.801	59.05
31	9.14512	31		59	4.80506	59
31.05	9.1304	31.05		58.95	4.80914	58.95
31.1	9.11572	31.1		58.9	4.81322	58.9
31.15	9.10109	31.15		58.85	4.81731	58.85
31.2	9.0865	31.2		58.8	4.82141	58.8
31.25	9.07196	31.25		58.75	4.82551	58.75
31.3	9.05747	31.3		58.7	4.82962	58.7
31.35	9.04302	31.35		58.65	4.83374	58.65
31.4	9.02862	31.4		58.6	4.83786	58.6
31.45	9.01427	31.45		58.55	4.84199	58.55
31.5	8.99996	31.5		58.5	4.84613	58.5
31.55	8.9857	31.55		58.45	4.85028	58.45
31.6	8.97148	31.6		58.4	4.85443	58.4
31.65	8.95731	31.65		58.35	4.85859	58.35
31.7	8.94318	31.7		58.3	4.86276	58.3
31.75	8.9291	31.75		58.25	4.86693	58.25
31.8	8.91506	31.8		58.2	4.87111	58.2
31.85	8.90106	31.85		58.15	4.8753	58.15
31.9	8.88711	31.9		58.1	4.8795	58.1
31.95	8.8732	31.95		58.05	4.8837	58.05
32	8.85934	32		58	4.88791	58
32.05	8.84552	32.05		57.95	4.89213	57.95
32.1	8.83174	32.1		57.9	4.89635	57.9
32.15	8.818	32.15		57.85	4.90058	57.85
32.2	8.80431	32.2		57.8	4.90482	57.8
32.25	8.79066	32.25		57.75	4.90907	57.75
32.3	8.77705	32.3		57.7	4.91332	57.7
32.35	8.76349	32.35		57.65	4.91759	57.65
32.4	8.74996	32.4		57.6	4.92185	57.6
32.45	8.73648	32.45		57.55	4.92613	57.55
32.5	8.72304	32.5		57.5	4.93041	57.5
32.55	8.70964	32.55		57.45	4.93471	57.45
32.6	8.69628	32.6		57.4	4.939	57.4
32.65	8.68296	32.65		57.35	4.94331	57.35
32.7	8.66969	32.7		57.3	4.94762	57.3
32.75	8.65645	32.75		57.25	4.95194	57.25
32.8	8.64326	32.8		57.2	4.95627	57.2
32.85	8.6301	32.85		57.15	4.96061	57.15
32.9	8.61698	32.9		57.1	4.96495	57.1
32.95	8.60391	32.95		57.05	4.9693	57.05
33	8.59087	33		57	4.97366	57
33.05	8.57788	33.05		56.95	4.97803	56.95
33.1	8.56492	33.1		56.9	4.9824	56.9
33.15	8.552	33.15		56.85	4.98679	56.85
33.2	8.53912	33.2		56.8	4.99118	56.8
33.25	8.52628	33.25		56.75	4.99557	56.75
33.3	8.51348	33.3		56.7	4.99998	56.7
33.35	8.50071	33.35		56.65	5.00439	56.65
33.4	8.48799	33.4		56.6	5.00881	56.6
33.45	8.4753	33.45		56.55	5.01324	56.55
33.5	8.46265	33.5		56.5	5.01768	56.5
33.55	8.45004	33.55		56.45	5.02212	56.45
33.6	8.43746	33.6		56.4	5.02657	56.4
33.65	8.42493	33.65		56.35	5.03103	56.35
33.7	8.41243	33.7		56.3	5.0355	56.3
33.75	8.39996	33.75		56.25	5.03998	56.25
33.8	8.38754	33.8		56.2	5.04446	56.2
33.85	8.37515	33.85		56.15	5.04895	56.15
33.9	8.3628	33.9		56.1	5.05345	56.1
33.95	8.35048	33.95		56.05	5.05796	56.05
34	8.3382	34		56	5.06248	56
34.05	8.32596	34.05		55.95	5.067	55.95
34.1	8.31375	34.1		55.9	5.07153	55.9
34.15	8.30158	34.15		55.85	5.07608	55.85
34.2	8.28944	34.2		55.8	5.08062	55.8
34.25	8.27734	34.25		55.75	5.08518	55.75
34.3	8.26527	34.3		55.7	5.08975	55.7
34.35	8.25324	34.35		55.65	5.09432	55.65
34.4	8.24124	34.4		55.6	5.0989	55.6
34.45	8.22928	34.45		55.55	5.10349	55.55
34.5	8.21736	34.5		55.5	5.10809	55.5
34.55	8.20546	34.55		55.45	5.11269	55.45
34.6	8.19361	34.6		55.4	5.11731	55.4
34.65	8.18178	34.65		55.35	5.12193	55.35
34.7	8.16999	34.7		55.3	5.12656	55.3
34.75	8.15824	34.75		55.25	5.1312	55.25
34.8	8.14652	34.8		55.2	5.13585	55.2
34.85	8.13483	34.85		55.15	5.1405	55.15
34.9	8.12317	34.9		55.1	5.14517	55.1
34.95	8.11155	34.95		55.05	5.14984	55.05
35	8.09997	35		55	5.15452	55
35.05	8.08841	35.05		54.95	5.15921	54.95
35.1	8.07689	35.1		54.9	5.16391	54.9
35.15	8.0654	35.15		54.85	5.16862	54.85
35.2	8.05394	35.2		54.8	5.17334	54.8
35.25	8.04252	35.25		54.75	5.17806	54.75
35.3	8.03113	35.3		54.7	5.18279	54.7
35.35	8.01977	35.35		54.65	5.18754	54.65
35.4	8.00844	35.4		54.6	5.19229	54.6
35.45	7.99715	35.45		54.55	5.19704	54.55
35.5	7.98588	35.5		54.5	5.20181	54.5
35.55	7.97465	35.55		54.45	5.20659	54.45
35.6	7.96345	35.6		54.4	5.21138	54.4
35.65	7.95228	35.65		54.35	5.21617	54.35
35.7	7.94114	35.7		54.3	5.22097	54.3
35.75	7.93004	35.75		54.25	5.22578	54.25
35.8	7.91896	35.8		54.2	5.23061	54.2
35.85	7.90792	35.85		54.15	5.23543	54.15
35.9	7.8969	35.9		54.1	5.24027	54.1
35.95	7.88592	35.95		54.05	5.24512	54.05
36	7.87497	36		54	5.24998	54
36.05	7.86404	36.05		53.95	5.25484	53.95
36.1	7.85315	36.1		53.9	5.25972	53.9
36.15	7.84229	36.15		53.85	5.2646	53.85
36.2	7.83146	36.2		53.8	5.26949	53.8
36.25	7.82066	36.25		53.75	5.2744	53.75
36.3	7.80988	36.3		53.7	5.27931	53.7
36.35	7.79914	36.35		53.65	5.28423	53.65
36.4	7.78843	36.4		53.6	5.28916	53.6
36.45	7.77774	36.45		53.55	5.2941	53.55
36.5	7.76709	36.5		53.5	5.29904	53.5
36.55	7.75647	36.55		53.45	5.304	53.45
36.6	7.74587	36.6		53.4	5.30897	53.4
36.65	7.7353	36.65		53.35	5.31394	53.35
36.7	7.72476	36.7		53.3	5.31893	53.3
36.75	7.71425	36.75		53.25	5.32392	53.25
36.8	7.70377	36.8		53.2	5.32892	53.2
36.85	7.69332	36.85		53.15	5.33394	53.15
36.9	7.68289	36.9		53.1	5.33896	53.1
36.95	7.6725	36.95		53.05	5.34399	53.05
37	7.66213	37		53	5.34903	53
37.05	7.65179	37.05		52.95	5.35409	52.95
37.1	7.64148	37.1		52.9	5.35915	52.9
37.15	7.63119	37.15		52.85	5.36422	52.85
37.2	7.62094	37.2		52.8	5.3693	52.8
37.25	7.61071	37.25		52.75	5.37438	52.75
37.3	7.6005	37.3		52.7	5.37948	52.7
37.35	7.59033	37.35		52.65	5.38459	52.65
37.4	7.58018	37.4		52.6	5.38971	52.6
37.45	7.57006	37.45		52.55	5.39484	52.55
37.5	7.55997	37.5		52.5	5.39998	52.5
37.55	7.5499	37.55		52.45	5.40512	52.45
37.6	7.53986	37.6		52.4	5.41028	52.4
37.65	7.52985	37.65		52.35	5.41545	52.35
37.7	7.51986	37.7		52.3	5.42063	52.3
37.75	7.5099	37.75		52.25	5.42581	52.25
37.8	7.49997	37.8		52.2	5.43101	52.2
37.85	7.49006	37.85		52.15	5.43622	52.15
37.9	7.48018	37.9		52.1	5.44144	52.1
37.95	7.47032	37.95		52.05	5.44666	52.05
38	7.46049	38		52	5.4519	52
38.05	7.45069	38.05		51.95	5.45715	51.95
38.1	7.44091	38.1		51.9	5.4624	51.9
38.15	7.43116	38.15		51.85	5.46767	51.85
38.2	7.42143	38.2		51.8	5.47295	51.8
38.25	7.41173	38.25		51.75	5.47824	51.75
38.3	7.40206	38.3		51.7	5.48354	51.7
38.35	7.39241	38.35		51.65	5.48884	51.65
38.4	7.38278	38.4		51.6	5.49416	51.6
38.45	7.37318	38.45		51.55	5.49949	51.55
38.5	7.36361	38.5		51.5	5.50483	51.5
38.55	7.35405	38.55		51.45	5.51018	51.45
38.6	7.34453	38.6		51.4	5.51554	51.4
38.65	7.33503	38.65		51.35	5.52091	51.35
38.7	7.32555	38.7		51.3	5.52629	51.3
38.75	7.3161	38.75		51.25	5.53168	51.25
38.8	7.30667	38.8		51.2	5.53709	51.2
38.85	7.29727	38.85		51.15	5.5425	51.15
38.9	7.28789	38.9		51.1	5.54792	51.1
38.95	7.27853	38.95		51.05	5.55336	51.05
39	7.2692	39		51	5.5588	51
39.05	7.25989	39.05		50.95	5.56426	50.95
39.1	7.25061	39.1		50.9	5.56972	50.9
39.15	7.24135	39.15		50.85	5.5752	50.85
39.2	7.23211	39.2		50.8	5.58069	50.8
39.25	7.2229	39.25		50.75	5.58618	50.75
39.3	7.21371	39.3		50.7	5.59169	50.7
39.35	7.20454	39.35		50.65	5.59721	50.65
39.4	7.1954	39.4		50.6	5.60274	50.6
39.45	7.18628	39.45		50.55	5.60828	50.55
39.5	7.17718	39.5		50.5	5.61384	50.5
39.55	7.16811	39.55		50.45	5.6194	50.45
39.6	7.15906	39.6		50.4	5.62498	50.4
39.65	7.15003	39.65		50.35	5.63056	50.35
39.7	7.14103	39.7		50.3	5.63616	50.3
39.75	7.13205	39.75		50.25	5.64177	50.25
39.8	7.12309	39.8		50.2	5.64739	50.2
39.85	7.11415	39.85		50.15	5.65302	50.15
39.9	7.10523	39.9		50.1	5.65866	50.1
39.95	7.09634	39.95		50.05	5.66431	50.05
40	7.08747	40		50	5.66998	50
40.05	7.07862	40.05		49.95	5.67565	49.95
40.1	7.0698	40.1		49.9	5.68134	49.9
40.15	7.06099	40.15		49.85	5.68704	49.85
40.2	7.05221	40.2		49.8	5.69275	49.8
40.25	7.04345	40.25		49.75	5.69847	49.75
40.3	7.03471	40.3		49.7	5.7042	49.7
40.35	7.02599	40.35		49.65	5.70995	49.65
40.4	7.0173	40.4		49.6	5.7157	49.6
40.45	7.00862	40.45		49.55	5.72147	49.55
40.5	6.99997	40.5		49.5	5.72725	49.5
40.55	6.99134	40.55		49.45	5.73304	49.45
40.6	6.98273	40.6		49.4	5.73884	49.4
40.65	6.97414	40.65		49.35	5.74466	49.35
40.7	6.96557	40.7		49.3	5.75048	49.3
40.75	6.95703	40.75		49.25	5.75632	49.25
40.8	6.9485	40.8		49.2	5.76217	49.2
40.85	6.94	40.85		49.15	5.76803	49.15
40.9	6.93151	40.9		49.1	5.77391	49.1
40.95	6.92305	40.95		49.05	5.77979	49.05
41	6.9146	41		49	5.78569	49
41.05	6.90618	41.05		48.95	5.7916	48.95
41.1	6.89778	41.1		48.9	5.79752	48.9
41.15	6.8894	41.15		48.85	5.80346	48.85
41.2	6.88104	41.2		48.8	5.8094	48.8
41.25	6.8727	41.25		48.75	5.81536	48.75
41.3	6.86438	41.3		48.7	5.82133	48.7
41.35	6.85608	41.35		48.65	5.82731	48.65
41.4	6.8478	41.4		48.6	5.83331	48.6
41.45	6.83954	41.45		48.55	5.83932	48.55
41.5	6.8313	41.5		48.5	5.84534	48.5
41.55	6.82308	41.55		48.45	5.85137	48.45
41.6	6.81488	41.6		48.4	5.85741	48.4
41.65	6.80669	41.65		48.35	5.86347	48.35
41.7	6.79853	41.7		48.3	5.86954	48.3
41.75	6.79039	41.75		48.25	5.87562	48.25
41.8	6.78227	41.8		48.2	5.88172	48.2
41.85	6.77416	41.85		48.15	5.88783	48.15
41.9	6.76608	41.9		48.1	5.89395	48.1
41.95	6.75802	41.95		48.05	5.90008	48.05
42	6.74997	42		48	5.90623	48
42.05	6.74195	42.05		47.95	5.91238	47.95
42.1	6.73394	42.1		47.9	5.91856	47.9
42.15	6.72595	42.15		47.85	5.92474	47.85
42.2	6.71798	42.2		47.8	5.93094	47.8
42.25	6.71003	42.25		47.75	5.93715	47.75
42.3	6.7021	42.3		47.7	5.94337	47.7
42.35	6.69419	42.35		47.65	5.94961	47.65
42.4	6.68629	42.4		47.6	5.95586	47.6
42.45	6.67842	42.45		47.55	5.96212	47.55
42.5	6.67056	42.5		47.5	5.9684	47.5
42.55	6.66272	42.55		47.45	5.97469	47.45
42.6	6.6549	42.6		47.4	5.98099	47.4
42.65	6.6471	42.65		47.35	5.9873	47.35
42.7	6.63932	42.7		47.3	5.99363	47.3
42.75	6.63155	42.75		47.25	5.99997	47.25
42.8	6.6238	42.8		47.2	6.00633	47.2
42.85	6.61607	42.85		47.15	6.0127	47.15
42.9	6.60836	42.9		47.1	6.01908	47.1
42.95	6.60067	42.95		47.05	6.02548	47.05
43	6.593	43		47	6.03189	47
43.05	6.58534	43.05		46.95	6.03831	46.95
43.1	6.5777	43.1		46.9	6.04475	46.9
43.15	6.57008	43.15		46.85	6.0512	46.85
43.2	6.56247	43.2		46.8	6.05767	46.8
43.25	6.55489	43.25		46.75	6.06415	46.75
43.3	6.54732	43.3		46.7	6.07064	46.7
43.35	6.53976	43.35		46.65	6.07714	46.65
43.4	6.53223	43.4		46.6	6.08367	46.6
43.45	6.52471	43.45		46.55	6.0902	46.55
43.5	6.51721	43.5		46.5	6.09675	46.5
43.55	6.50973	43.55		46.45	6.10331	46.45
43.6	6.50227	43.6		46.4	6.10989	46.4
43.65	6.49482	43.65		46.35	6.11648	46.35
43.7	6.48739	43.7		46.3	6.12308	46.3
43.75	6.47997	43.75		46.25	6.1297	46.25
43.8	6.47258	43.8		46.2	6.13634	46.2
43.85	6.4652	43.85		46.15	6.14299	46.15
43.9	6.45783	43.9		46.1	6.14965	46.1
43.95	6.45048	43.95		46.05	6.15633	46.05
44	6.44315	44		46	6.16302	46
44.05	6.43584	44.05		45.95	6.16972	45.95
44.1	6.42854	44.1		45.9	6.17644	45.9
44.15	6.42126	44.15		45.85	6.18318	45.85
44.2	6.414	44.2		45.8	6.18993	45.8
44.25	6.40675	44.25		45.75	6.1967	45.75
44.3	6.39952	44.3		45.7	6.20347	45.7
44.35	6.39231	44.35		45.65	6.21027	45.65
44.4	6.38511	44.4		45.6	6.21708	45.6
44.45	6.37793	44.45		45.55	6.2239	45.55
44.5	6.37076	44.5		45.5	6.23074	45.5
44.55	6.36361	44.55		45.45	6.2376	45.45
44.6	6.35648	44.6		45.4	6.24447	45.4
44.65	6.34936	44.65		45.35	6.25135	45.35
44.7	6.34226	44.7		45.3	6.25825	45.3
44.75	6.33517	44.75		45.25	6.26517	45.25
44.8	6.3281	44.8		45.2	6.2721	45.2
44.85	6.32104	44.85		45.15	6.27904	45.15
44.9	6.314	44.9		45.1	6.286	45.1
44.95	6.30698	44.95		45.05	6.29298	45.05
45	6.29997	45		45	6.29997	45
45.05	6.29298	45.05		44.95	6.30698	44.95
45.1	6.286	45.1		44.9	6.314	44.9
45.15	6.27904	45.15		44.85	6.32104	44.85
45.2	6.2721	45.2		44.8	6.3281	44.8
45.25	6.26517	45.25		44.75	6.33517	44.75
45.3	6.25825	45.3		44.7	6.34226	44.7
45.35	6.25135	45.35		44.65	6.34936	44.65
45.4	6.24447	45.4		44.6	6.35648	44.6
45.45	6.2376	45.45		44.55	6.36361	44.55
45.5	6.23074	45.5		44.5	6.37076	44.5
45.55	6.2239	45.55		44.45	6.37793	44.45
45.6	6.21708	45.6		44.4	6.38511	44.4
45.65	6.21027	45.65		44.35	6.39231	44.35
45.7	6.20347	45.7		44.3	6.39952	44.3
45.75	6.1967	45.75		44.25	6.40675	44.25
45.8	6.18993	45.8		44.2	6.414	44.2
45.85	6.18318	45.85		44.15	6.42126	44.15
45.9	6.17644	45.9		44.1	6.42854	44.1
45.95	6.16972	45.95		44.05	6.43584	44.05
46	6.16302	46		44	6.44315	44
46.05	6.15633	46.05		43.95	6.45048	43.95
46.1	6.14965	46.1		43.9	6.45783	43.9
46.15	6.14299	46.15		43.85	6.4652	43.85
46.2	6.13634	46.2		43.8	6.47258	43.8
46.25	6.1297	46.25		43.75	6.47997	43.75
46.3	6.12308	46.3		43.7	6.48739	43.7
46.35	6.11648	46.35		43.65	6.49482	43.65
46.4	6.10989	46.4		43.6	6.50227	43.6
46.45	6.10331	46.45		43.55	6.50973	43.55
46.5	6.09675	46.5		43.5	6.51721	43.5
46.55	6.0902	46.55		43.45	6.52471	43.45
46.6	6.08367	46.6		43.4	6.53223	43.4
46.65	6.07714	46.65		43.35	6.53976	43.35
46.7	6.07064	46.7		43.3	6.54732	43.3
46.75	6.06415	46.75		43.25	6.55489	43.25
46.8	6.05767	46.8		43.2	6.56247	43.2
46.85	6.0512	46.85		43.15	6.57008	43.15
46.9	6.04475	46.9		43.1	6.5777	43.1
46.95	6.03831	46.95		43.05	6.58534	43.05
47	6.03189	47		43	6.593	43
47.05	6.02548	47.05		42.95	6.60067	42.95
47.1	6.01908	47.1		42.9	6.60836	42.9
47.15	6.0127	47.15		42.85	6.61607	42.85
47.2	6.00633	47.2		42.8	6.6238	42.8
47.25	5.99997	47.25		42.75	6.63155	42.75
47.3	5.99363	47.3		42.7	6.63932	42.7
47.35	5.9873	47.35		42.65	6.6471	42.65
47.4	5.98099	47.4		42.6	6.6549	42.6
47.45	5.97469	47.45		42.55	6.66272	42.55
47.5	5.9684	47.5		42.5	6.67056	42.5
47.55	5.96212	47.55		42.45	6.67842	42.45
47.6	5.95586	47.6		42.4	6.68629	42.4
47.65	5.94961	47.65		42.35	6.69419	42.35
47.7	5.94337	47.7		42.3	6.7021	42.3
47.75	5.93715	47.75		42.25	6.71003	42.25
47.8	5.93094	47.8		42.2	6.71798	42.2
47.85	5.92474	47.85		42.15	6.72595	42.15
47.9	5.91856	47.9		42.1	6.73394	42.1
47.95	5.91238	47.95		42.05	6.74195	42.05
48	5.90623	48		42	6.74997	42
48.05	5.90008	48.05		41.95	6.75802	41.95
48.1	5.89395	48.1		41.9	6.76608	41.9
48.15	5.88783	48.15		41.85	6.77416	41.85
48.2	5.88172	48.2		41.8	6.78227	41.8
48.25	5.87562	48.25		41.75	6.79039	41.75
48.3	5.86954	48.3		41.7	6.79853	41.7
48.35	5.86347	48.35		41.65	6.80669	41.65
48.4	5.85741	48.4		41.6	6.81488	41.6
48.45	5.85137	48.45		41.55	6.82308	41.55
48.5	5.84534	48.5		41.5	6.8313	41.5
48.55	5.83932	48.55		41.45	6.83954	41.45
48.6	5.83331	48.6		41.4	6.8478	41.4
48.65	5.82731	48.65		41.35	6.85608	41.35
48.7	5.82133	48.7		41.3	6.86438	41.3
48.75	5.81536	48.75		41.25	6.8727	41.25
48.8	5.8094	48.8		41.2	6.88104	41.2
48.85	5.80346	48.85		41.15	6.8894	41.15
48.9	5.79752	48.9		41.1	6.89778	41.1
48.95	5.7916	48.95		41.05	6.90618	41.05
49	5.78569	49		41	6.9146	41
49.05	5.77979	49.05		40.95	6.92305	40.95
49.1	5.77391	49.1		40.9	6.93151	40.9
49.15	5.76803	49.15		40.85	6.94	40.85
49.2	5.76217	49.2		40.8	6.9485	40.8
49.25	5.75632	49.25		40.75	6.95703	40.75
49.3	5.75048	49.3		40.7	6.96557	40.7
49.35	5.74466	49.35		40.65	6.97414	40.65
49.4	5.73884	49.4		40.6	6.98273	40.6
49.45	5.73304	49.45		40.55	6.99134	40.55
49.5	5.72725	49.5		40.5	6.99997	40.5
49.55	5.72147	49.55		40.45	7.00862	40.45
49.6	5.7157	49.6		40.4	7.0173	40.4
49.65	5.70995	49.65		40.35	7.02599	40.35
49.7	5.7042	49.7		40.3	7.03471	40.3
49.75	5.69847	49.75		40.25	7.04345	40.25
49.8	5.69275	49.8		40.2	7.05221	40.2
49.85	5.68704	49.85		40.15	7.06099	40.15
49.9	5.68134	49.9		40.1	7.0698	40.1
49.95	5.67565	49.95		40.05	7.07862	40.05
50	5.66998	50		40	7.08747	40
50.05	5.66431	50.05		39.95	7.09634	39.95
50.1	5.65866	50.1		39.9	7.10523	39.9
50.15	5.65302	50.15		39.85	7.11415	39.85
50.2	5.64739	50.2		39.8	7.12309	39.8
50.25	5.64177	50.25		39.75	7.13205	39.75
50.3	5.63616	50.3		39.7	7.14103	39.7
50.35	5.63056	50.35		39.65	7.15003	39.65
50.4	5.62498	50.4		39.6	7.15906	39.6
50.45	5.6194	50.45		39.55	7.16811	39.55
50.5	5.61384	50.5		39.5	7.17718	39.5
50.55	5.60828	50.55		39.45	7.18628	39.45
50.6	5.60274	50.6		39.4	7.1954	39.4
50.65	5.59721	50.65		39.35	7.20454	39.35
50.7	5.59169	50.7		39.3	7.21371	39.3
50.75	5.58618	50.75		39.25	7.2229	39.25
50.8	5.58069	50.8		39.2	7.23211	39.2
50.85	5.5752	50.85		39.15	7.24135	39.15
50.9	5.56972	50.9		39.1	7.25061	39.1
50.95	5.56426	50.95		39.05	7.25989	39.05
51	5.5588	51		39	7.2692	39
51.05	5.55336	51.05		38.95	7.27853	38.95
51.1	5.54792	51.1		38.9	7.28789	38.9
51.15	5.5425	51.15		38.85	7.29727	38.85
51.2	5.53709	51.2		38.8	7.30667	38.8
51.25	5.53168	51.25		38.75	7.3161	38.75
51.3	5.52629	51.3		38.7	7.32555	38.7
51.35	5.52091	51.35		38.65	7.33503	38.65
51.4	5.51554	51.4		38.6	7.34453	38.6
51.45	5.51018	51.45		38.55	7.35405	38.55
51.5	5.50483	51.5		38.5	7.36361	38.5
51.55	5.49949	51.55		38.45	7.37318	38.45
51.6	5.49416	51.6		38.4	7.38278	38.4
51.65	5.48884	51.65		38.35	7.39241	38.35
51.7	5.48354	51.7		38.3	7.40206	38.3
51.75	5.47824	51.75		38.25	7.41173	38.25
51.8	5.47295	51.8		38.2	7.42143	38.2
51.85	5.46767	51.85		38.15	7.43116	38.15
51.9	5.4624	51.9		38.1	7.44091	38.1
51.95	5.45715	51.95		38.05	7.45069	38.05
52	5.4519	52		38	7.46049	38
52.05	5.44666	52.05		37.95	7.47032	37.95
52.1	5.44144	52.1		37.9	7.48018	37.9
52.15	5.43622	52.15		37.85	7.49006	37.85
52.2	5.43101	52.2		37.8	7.49997	37.8
52.25	5.42581	52.25		37.75	7.5099	37.75
52.3	5.42063	52.3		37.7	7.51986	37.7
52.35	5.41545	52.35		37.65	7.52985	37.65
52.4	5.41028	52.4		37.6	7.53986	37.6
52.45	5.40512	52.45		37.55	7.5499	37.55
52.5	5.39998	52.5		37.5	7.55997	37.5
52.55	5.39484	52.55		37.45	7.57006	37.45
52.6	5.38971	52.6		37.4	7.58018	37.4
52.65	5.38459	52.65		37.35	7.59033	37.35
52.7	5.37948	52.7		37.3	7.6005	37.3
52.75	5.37438	52.75		37.25	7.61071	37.25
52.8	5.3693	52.8		37.2	7.62094	37.2
52.85	5.36422	52.85		37.15	7.63119	37.15
52.9	5.35915	52.9		37.1	7.64148	37.1
52.95	5.35409	52.95		37.05	7.65179	37.05
53	5.34903	53		37	7.66213	37
53.05	5.34399	53.05		36.95	7.6725	36.95
53.1	5.33896	53.1		36.9	7.68289	36.9
53.15	5.33394	53.15		36.85	7.69332	36.85
53.2	5.32892	53.2		36.8	7.70377	36.8
53.25	5.32392	53.25		36.75	7.71425	36.75
53.3	5.31893	53.3		36.7	7.72476	36.7
53.35	5.31394	53.35		36.65	7.7353	36.65
53.4	5.30897	53.4		36.6	7.74587	36.6
53.45	5.304	53.45		36.55	7.75647	36.55
53.5	5.29904	53.5		36.5	7.76709	36.5
53.55	5.2941	53.55		36.45	7.77774	36.45
53.6	5.28916	53.6		36.4	7.78843	36.4
53.65	5.28423	53.65		36.35	7.79914	36.35
53.7	5.27931	53.7		36.3	7.80988	36.3
53.75	5.2744	53.75		36.25	7.82066	36.25
53.8	5.26949	53.8		36.2	7.83146	36.2
53.85	5.2646	53.85		36.15	7.84229	36.15
53.9	5.25972	53.9		36.1	7.85315	36.1
53.95	5.25484	53.95		36.05	7.86404	36.05
54	5.24998	54		36	7.87497	36
54.05	5.24512	54.05		35.95	7.88592	35.95
54.1	5.24027	54.1		35.9	7.8969	35.9
54.15	5.23543	54.15		35.85	7.90792	35.85
54.2	5.23061	54.2		35.8	7.91896	35.8
54.25	5.22578	54.25		35.75	7.93004	35.75
54.3	5.22097	54.3		35.7	7.94114	35.7
54.35	5.21617	54.35		35.65	7.95228	35.65
54.4	5.21138	54.4		35.6	7.96345	35.6
54.45	5.20659	54.45		35.55	7.97465	35.55
54.5	5.20181	54.5		35.5	7.98588	35.5
54.55	5.19704	54.55		35.45	7.99715	35.45
54.6	5.19229	54.6		35.4	8.00844	35.4
54.65	5.18754	54.65		35.35	8.01977	35.35
54.7	5.18279	54.7		35.3	8.03113	35.3
54.75	5.17806	54.75		35.25	8.04252	35.25
54.8	5.17334	54.8		35.2	8.05394	35.2
54.85	5.16862	54.85		35.15	8.0654	35.15
54.9	5.16391	54.9		35.1	8.07689	35.1
54.95	5.15921	54.95		35.05	8.08841	35.05
55	5.15452	55		35	8.09997	35
55.05	5.14984	55.05		34.95	8.11155	34.95
55.1	5.14517	55.1		34.9	8.12317	34.9
55.15	5.1405	55.15		34.85	8.13483	34.85
55.2	5.13585	55.2		34.8	8.14652	34.8
55.25	5.1312	55.25		34.75	8.15824	34.75
55.3	5.12656	55.3		34.7	8.16999	34.7
55.35	5.12193	55.35		34.65	8.18178	34.65
55.4	5.11731	55.4		34.6	8.19361	34.6
55.45	5.11269	55.45		34.55	8.20546	34.55
55.5	5.10809	55.5		34.5	8.21736	34.5
55.55	5.10349	55.55		34.45	8.22928	34.45
55.6	5.0989	55.6		34.4	8.24124	34.4
55.65	5.09432	55.65		34.35	8.25324	34.35
55.7	5.08975	55.7		34.3	8.26527	34.3
55.75	5.08518	55.75		34.25	8.27734	34.25
55.8	5.08062	55.8		34.2	8.28944	34.2
55.85	5.07608	55.85		34.15	8.30158	34.15
55.9	5.07153	55.9		34.1	8.31375	34.1
55.95	5.067	55.95		34.05	8.32596	34.05
56	5.06248	56		34	8.3382	34
56.05	5.05796	56.05		33.95	8.35048	33.95
56.1	5.05345	56.1		33.9	8.3628	33.9
56.15	5.04895	56.15		33.85	8.37515	33.85
56.2	5.04446	56.2		33.8	8.38754	33.8
56.25	5.03998	56.25		33.75	8.39996	33.75
56.3	5.0355	56.3		33.7	8.41243	33.7
56.35	5.03103	56.35		33.65	8.42493	33.65
56.4	5.02657	56.4		33.6	8.43746	33.6
56.45	5.02212	56.45		33.55	8.45004	33.55
56.5	5.01768	56.5		33.5	8.46265	33.5
56.55	5.01324	56.55		33.45	8.4753	33.45
56.6	5.00881	56.6		33.4	8.48799	33.4
56.65	5.00439	56.65		33.35	8.50071	33.35
56.7	4.99998	56.7		33.3	8.51348	33.3
56.75	4.99557	56.75		33.25	8.52628	33.25
56.8	4.99118	56.8		33.2	8.53912	33.2
56.85	4.98679	56.85		33.15	8.552	33.15
56.9	4.9824	56.9		33.1	8.56492	33.1
56.95	4.97803	56.95		33.05	8.57788	33.05
57	4.97366	57		33	8.59087	33
57.05	4.9693	57.05		32.95	8.60391	32.95
57.1	4.96495	57.1		32.9	8.61698	32.9
57.15	4.96061	57.15		32.85	8.6301	32.85
57.2	4.95627	57.2		32.8	8.64326	32.8
57.25	4.95194	57.25		32.75	8.65645	32.75
57.3	4.94762	57.3		32.7	8.66969	32.7
57.35	4.94331	57.35		32.65	8.68296	32.65
57.4	4.939	57.4		32.6	8.69628	32.6
57.45	4.93471	57.45		32.55	8.70964	32.55
57.5	4.93041	57.5		32.5	8.72304	32.5
57.55	4.92613	57.55		32.45	8.73648	32.45
57.6	4.92185	57.6		32.4	8.74996	32.4
57.65	4.91759	57.65		32.35	8.76349	32.35
57.7	4.91332	57.7		32.3	8.77705	32.3
57.75	4.90907	57.75		32.25	8.79066	32.25
57.8	4.90482	57.8		32.2	8.80431	32.2
57.85	4.90058	57.85		32.15	8.818	32.15
57.9	4.89635	57.9		32.1	8.83174	32.1
57.95	4.89213	57.95		32.05	8.84552	32.05
58	4.88791	58		32	8.85934	32
58.05	4.8837	58.05		31.95	8.8732	31.95
58.1	4.8795	58.1		31.9	8.88711	31.9
58.15	4.8753	58.15		31.85	8.90106	31.85
58.2	4.87111	58.2		31.8	8.91506	31.8
58.25	4.86693	58.25		31.75	8.9291	31.75
58.3	4.86276	58.3		31.7	8.94318	31.7
58.35	4.85859	58.35		31.65	8.95731	31.65
58.4	4.85443	58.4		31.6	8.97148	31.6
58.45	4.85028	58.45		31.55	8.9857	31.55
58.5	4.84613	58.5		31.5	8.99996	31.5
58.55	4.84199	58.55		31.45	9.01427	31.45
58.6	4.83786	58.6		31.4	9.02862	31.4
58.65	4.83374	58.65		31.35	9.04302	31.35
58.7	4.82962	58.7		31.3	9.05747	31.3
58.75	4.82551	58.75		31.25	9.07196	31.25
58.8	4.82141	58.8		31.2	9.0865	31.2
58.85	4.81731	58.85		31.15	9.10109	31.15
58.9	4.81322	58.9		31.1	9.11572	31.1
58.95	4.80914	58.95		31.05	9.1304	31.05
59	4.80506	59		31	9.14512	31
59.05	4.801	59.05		30.95	9.1599	30.95
59.1	4.79693	59.1		30.9	9.17472	30.9
59.15	4.79288	59.15		30.85	9.18959	30.85
59.2	4.78883	59.2		30.8	9.20451	30.8
59.25	4.78479	59.25		30.75	9.21947	30.75
59.3	4.78076	59.3		30.7	9.23449	30.7
59.35	4.77673	59.35		30.65	9.24955	30.65
59.4	4.77271	59.4		30.6	9.26467	30.6
59.45	4.76869	59.45		30.55	9.27983	30.55
59.5	4.76469	59.5		30.5	9.29504	30.5
59.55	4.76069	59.55		30.45	9.31031	30.45
59.6	4.75669	59.6		30.4	9.32562	30.4
59.65	4.7527	59.65		30.35	9.34098	30.35
59.7	4.74872	59.7		30.3	9.3564	30.3
59.75	4.74475	59.75		30.25	9.37186	30.25
59.8	4.74078	59.8		30.2	9.38738	30.2
59.85	4.73682	59.85		30.15	9.40295	30.15
59.9	4.73287	59.9		30.1	9.41856	30.1
59.95	4.72892	59.95		30.05	9.43424	30.05
60	4.72498	60		30	9.44996	30
60.05	4.72105	60.05		29.95	9.46574	29.95
60.1	4.71712	60.1		29.9	9.48157	29.9
60.15	4.7132	60.15		29.85	9.49745	29.85
60.2	4.70928	60.2		29.8	9.51338	29.8
60.25	4.70537	60.25		29.75	9.52937	29.75
60.3	4.70147	60.3		29.7	9.54541	29.7
60.35	4.69758	60.35		29.65	9.56151	29.65
60.4	4.69369	60.4		29.6	9.57766	29.6
60.45	4.68981	60.45		29.55	9.59387	29.55
60.5	4.68593	60.5		29.5	9.61013	29.5
60.55	4.68206	60.55		29.45	9.62644	29.45
60.6	4.6782	60.6		29.4	9.64282	29.4
60.65	4.67434	60.65		29.35	9.65924	29.35
60.7	4.67049	60.7		29.3	9.67573	29.3
60.75	4.66665	60.75		29.25	9.69227	29.25
60.8	4.66281	60.8		29.2	9.70886	29.2
60.85	4.65898	60.85		29.15	9.72552	29.15
60.9	4.65515	60.9		29.1	9.74223	29.1
60.95	4.65133	60.95		29.05	9.75899	29.05
61	4.64752	61		29	9.77582	29
61.05	4.64372	61.05		28.95	9.7927	28.95
61.1	4.63991	61.1		28.9	9.80965	28.9
61.15	4.63612	61.15		28.85	9.82665	28.85
61.2	4.63233	61.2		28.8	9.84371	28.8
61.25	4.62855	61.25		28.75	9.86083	28.75
61.3	4.62478	61.3		28.7	9.87801	28.7
61.35	4.62101	61.35		28.65	9.89525	28.65
61.4	4.61724	61.4		28.6	9.91255	28.6
61.45	4.61349	61.45		28.55	9.92991	28.55
61.5	4.60974	61.5		28.5	9.94733	28.5
61.55	4.60599	61.55		28.45	9.96481	28.45
61.6	4.60225	61.6		28.4	9.98235	28.4
61.65	4.59852	61.65		28.35	9.99996	28.35
61.7	4.59479	61.7		28.3	10.0176	28.3
61.75	4.59107	61.75		28.25	10.0354	28.25
61.8	4.58736	61.8		28.2	10.0531	28.2
61.85	4.58365	61.85		28.15	10.071	28.15
61.9	4.57995	61.9		28.1	10.0889	28.1
61.95	4.57625	61.95		28.05	10.1069	28.05
62	4.57256	62		28	10.125	28
62.05	4.56888	62.05		27.95	10.1431	27.95
62.1	4.5652	62.1		27.9	10.1612	27.9
62.15	4.56153	62.15		27.85	10.1795	27.85
62.2	4.55786	62.2		27.8	10.1978	27.8
62.25	4.5542	62.25		27.75	10.2162	27.75
62.3	4.55054	62.3		27.7	10.2346	27.7
62.35	4.54689	62.35		27.65	10.2531	27.65
62.4	4.54325	62.4		27.6	10.2717	27.6
62.45	4.53961	62.45		27.55	10.2903	27.55
62.5	4.53598	62.5		27.5	10.309	27.5
62.55	4.53235	62.55		27.45	10.3278	27.45
62.6	4.52873	62.6		27.4	10.3467	27.4
62.65	4.52512	62.65		27.35	10.3656	27.35
62.7	4.52151	62.7		27.3	10.3846	27.3
62.75	4.51791	62.75		27.25	10.4036	27.25
62.8	4.51431	62.8		27.2	10.4228	27.2
62.85	4.51072	62.85		27.15	10.4419	27.15
62.9	4.50714	62.9		27.1	10.4612	27.1
62.95	4.50356	62.95		27.05	10.4805	27.05
63	4.49998	63		27	10.5	27
63.05	4.49641	63.05		26.95	10.5194	26.95
63.1	4.49285	63.1		26.9	10.539	26.9
63.15	4.48929	63.15		26.85	10.5586	26.85
63.2	4.48574	63.2		26.8	10.5783	26.8
63.25	4.48219	63.25		26.75	10.5981	26.75
63.3	4.47865	63.3		26.7	10.6179	26.7
63.35	4.47512	63.35		26.65	10.6379	26.65
63.4	4.47159	63.4		26.6	10.6578	26.6
63.45	4.46807	63.45		26.55	10.6779	26.55
63.5	4.46455	63.5		26.5	10.6981	26.5
63.55	4.46104	63.55		26.45	10.7183	26.45
63.6	4.45753	63.6		26.4	10.7386	26.4
63.65	4.45403	63.65		26.35	10.759	26.35
63.7	4.45053	63.7		26.3	10.7794	26.3
63.75	4.44704	63.75		26.25	10.8	26.25
63.8	4.44355	63.8		26.2	10.8206	26.2
63.85	4.44008	63.85		26.15	10.8413	26.15
63.9	4.4366	63.9		26.1	10.862	26.1
63.95	4.43313	63.95		26.05	10.8829	26.05
64	4.42967	64		26	10.9038	26
64.05	4.42621	64.05		25.95	10.9248	25.95
64.1	4.42276	64.1		25.9	10.9459	25.9
64.15	4.41931	64.15		25.85	10.9671	25.85
64.2	4.41587	64.2		25.8	10.9883	25.8
64.25	4.41243	64.25		25.75	11.0097	25.75
64.3	4.409	64.3		25.7	11.0311	25.7
64.35	4.40558	64.35		25.65	11.0526	25.65
64.4	4.40216	64.4		25.6	11.0742	25.6
64.45	4.39874	64.45		25.55	11.0958	25.55
64.5	4.39533	64.5		25.5	11.1176	25.5
64.55	4.39193	64.55		25.45	11.1394	25.45
64.6	4.38853	64.6		25.4	11.1614	25.4
64.65	4.38513	64.65		25.35	11.1834	25.35
64.7	4.38174	64.7		25.3	11.2055	25.3
64.75	4.37836	64.75		25.25	11.2277	25.25
64.8	4.37498	64.8		25.2	11.25	25.2
64.85	4.37161	64.85		25.15	11.2723	25.15
64.9	4.36824	64.9		25.1	11.2948	25.1
64.95	4.36488	64.95		25.05	11.3173	25.05
65	4.36152	65		25	11.34	25
65.05	4.35817	65.05		24.95	11.3627	24.95
65.1	4.35482	65.1		24.9	11.3855	24.9
65.15	4.35148	65.15		24.85	11.4084	24.85
65.2	4.34814	65.2		24.8	11.4314	24.8
65.25	4.34481	65.25		24.75	11.4545	24.75
65.3	4.34148	65.3		24.7	11.4777	24.7
65.35	4.33816	65.35		24.65	11.501	24.65
65.4	4.33484	65.4		24.6	11.5243	24.6
65.45	4.33153	65.45		24.55	11.5478	24.55
65.5	4.32823	65.5		24.5	11.5714	24.5
65.55	4.32492	65.55		24.45	11.595	24.45
65.6	4.32163	65.6		24.4	11.6188	24.4
65.65	4.31834	65.65		24.35	11.6427	24.35
65.7	4.31505	65.7		24.3	11.6666	24.3
65.75	4.31177	65.75		24.25	11.6907	24.25
65.8	4.30849	65.8		24.2	11.7148	24.2
65.85	4.30522	65.85		24.15	11.7391	24.15
65.9	4.30195	65.9		24.1	11.7634	24.1
65.95	4.29869	65.95		24.05	11.7879	24.05
66	4.29544	66		24	11.8125	24
66.05	4.29218	66.05		23.95	11.8371	23.95
66.1	4.28894	66.1		23.9	11.8619	23.9
66.15	4.2857	66.15		23.85	11.8867	23.85
66.2	4.28246	66.2		23.8	11.9117	23.8
66.25	4.27923	66.25		23.75	11.9368	23.75
66.3	4.276	66.3		23.7	11.962	23.7
66.35	4.27278	66.35		23.65	11.9873	23.65
66.4	4.26956	66.4		23.6	12.0127	23.6
66.45	4.26635	66.45		23.55	12.0382	23.55
66.5	4.26314	66.5		23.5	12.0638	23.5
66.55	4.25994	66.55		23.45	12.0895	23.45
66.6	4.25674	66.6		23.4	12.1153	23.4
66.65	4.25355	66.65		23.35	12.1413	23.35
66.7	4.25036	66.7		23.3	12.1673	23.3
66.75	4.24717	66.75		23.25	12.1935	23.25
66.8	4.24399	66.8		23.2	12.2198	23.2
66.85	4.24082	66.85		23.15	12.2462	23.15
66.9	4.23765	66.9		23.1	12.2727	23.1
66.95	4.23449	66.95		23.05	12.2993	23.05
67	4.23133	67		23	12.326	23
67.05	4.22817	67.05		22.95	12.3529	22.95
67.1	4.22502	67.1		22.9	12.3799	22.9
67.15	4.22187	67.15		22.85	12.4069	22.85
67.2	4.21873	67.2		22.8	12.4342	22.8
67.25	4.2156	67.25		22.75	12.4615	22.75
67.3	4.21246	67.3		22.7	12.4889	22.7
67.35	4.20934	67.35		22.65	12.5165	22.65
67.4	4.20621	67.4		22.6	12.5442	22.6
67.45	4.2031	67.45		22.55	12.572	22.55
67.5	4.19998	67.5		22.5	12.5999	22.5
67.55	4.19687	67.55		22.45	12.628	22.45
67.6	4.19377	67.6		22.4	12.6562	22.4
67.65	4.19067	67.65		22.35	12.6845	22.35
67.7	4.18757	67.7		22.3	12.713	22.3
67.75	4.18448	67.75		22.25	12.7415	22.25
67.8	4.1814	67.8		22.2	12.7702	22.2
67.85	4.17832	67.85		22.15	12.799	22.15
67.9	4.17524	67.9		22.1	12.828	22.1
67.95	4.17217	67.95		22.05	12.8571	22.05
68	4.1691	68		22	12.8863	22
68.05	4.16604	68.05		21.95	12.9157	21.95
68.1	4.16298	68.1		21.9	12.9452	21.9
68.15	4.15992	68.15		21.85	12.9748	21.85
68.2	4.15687	68.2		21.8	13.0045	21.8
68.25	4.15383	68.25		21.75	13.0344	21.75
68.3	4.15079	68.3		21.7	13.0645	21.7
68.35	4.14775	68.35		21.65	13.0946	21.65
68.4	4.14472	68.4		21.6	13.1249	21.6
68.45	4.14169	68.45		21.55	13.1554	21.55
68.5	4.13867	68.5		21.5	13.186	21.5
68.55	4.13565	68.55		21.45	13.2167	21.45
68.6	4.13264	68.6		21.4	13.2476	21.4
68.65	4.12963	68.65		21.35	13.2786	21.35
68.7	4.12662	68.7		21.3	13.3098	21.3
68.75	4.12362	68.75		21.25	13.3411	21.25
68.8	4.12062	68.8		21.2	13.3726	21.2
68.85	4.11763	68.85		21.15	13.4042	21.15
68.9	4.11464	68.9		21.1	13.436	21.1
68.95	4.11166	68.95		21.05	13.4679	21.05
69	4.10868	69		21	13.4999	21
69.05	4.1057	69.05		20.95	13.5322	20.95
69.1	4.10273	69.1		20.9	13.5645	20.9
69.15	4.09977	69.15		20.85	13.5971	20.85
69.2	4.0968	69.2		20.8	13.6298	20.8
69.25	4.09385	69.25		20.75	13.6626	20.75
69.3	4.09089	69.3		20.7	13.6956	20.7
69.35	4.08794	69.35		20.65	13.7288	20.65
69.4	4.085	69.4		20.6	13.7621	20.6
69.45	4.08206	69.45		20.55	13.7956	20.55
69.5	4.07912	69.5		20.5	13.8292	20.5
69.55	4.07619	69.55		20.45	13.863	20.45
69.6	4.07326	69.6		20.4	13.897	20.4
69.65	4.07033	69.65		20.35	13.9311	20.35
69.7	4.06741	69.7		20.3	13.9655	20.3
69.75	4.0645	69.75		20.25	13.9999	20.25
69.8	4.06159	69.8		20.2	14.0346	20.2
69.85	4.05868	69.85		20.15	14.0694	20.15
69.9	4.05578	69.9		20.1	14.1044	20.1
69.95	4.05288	69.95		20.05	14.1396	20.05
70	4.04998	70		20	14.1749	20
70.05	4.04709	70.05		19.95	14.2105	19.95
70.1	4.04421	70.1		19.9	14.2462	19.9
70.15	4.04132	70.15		19.85	14.2821	19.85
70.2	4.03844	70.2		19.8	14.3181	19.8
70.25	4.03557	70.25		19.75	14.3544	19.75
70.3	4.0327	70.3		19.7	14.3908	19.7
70.35	4.02983	70.35		19.65	14.4274	19.65
70.4	4.02697	70.4		19.6	14.4642	19.6
70.45	4.02411	70.45		19.55	14.5012	19.55
70.5	4.02126	70.5		19.5	14.5384	19.5
70.55	4.01841	70.55		19.45	14.5758	19.45
70.6	4.01556	70.6		19.4	14.6133	19.4
70.65	4.01272	70.65		19.35	14.6511	19.35
70.7	4.00988	70.7		19.3	14.6891	19.3
70.75	4.00705	70.75		19.25	14.7272	19.25
70.8	4.00422	70.8		19.2	14.7656	19.2
70.85	4.00139	70.85		19.15	14.8041	19.15
70.9	3.99857	70.9		19.1	14.8429	19.1
70.95	3.99575	70.95		19.05	14.8818	19.05
71	3.99294	71		19	14.921	19
71.05	3.99013	71.05		18.95	14.9604	18.95
71.1	3.98732	71.1		18.9	14.9999	18.9
71.15	3.98452	71.15		18.85	15.0397	18.85
71.2	3.98172	71.2		18.8	15.0797	18.8
71.25	3.97893	71.25		18.75	15.1199	18.75
71.3	3.97614	71.3		18.7	15.1604	18.7
71.35	3.97335	71.35		18.65	15.201	18.65
71.4	3.97057	71.4		18.6	15.2419	18.6
71.45	3.96779	71.45		18.55	15.283	18.55
71.5	3.96502	71.5		18.5	15.3243	18.5
71.55	3.96225	71.55		18.45	15.3658	18.45
71.6	3.95948	71.6		18.4	15.4075	18.4
71.65	3.95672	71.65		18.35	15.4495	18.35
71.7	3.95396	71.7		18.3	15.4917	18.3
71.75	3.9512	71.75		18.25	15.5342	18.25
71.8	3.94845	71.8		18.2	15.5769	18.2
71.85	3.9457	71.85		18.15	15.6198	18.15
71.9	3.94296	71.9		18.1	15.6629	18.1
71.95	3.94022	71.95		18.05	15.7063	18.05
72	3.93748	72		18	15.7499	18
72.05	3.93475	72.05		17.95	15.7938	17.95
72.1	3.93202	72.1		17.9	15.8379	17.9
72.15	3.9293	72.15		17.85	15.8823	17.85
72.2	3.92658	72.2		17.8	15.9269	17.8
72.25	3.92386	72.25		17.75	15.9718	17.75
72.3	3.92115	72.3		17.7	16.0169	17.7
72.35	3.91844	72.35		17.65	16.0623	17.65
72.4	3.91573	72.4		17.6	16.1079	17.6
72.45	3.91303	72.45		17.55	16.1538	17.55
72.5	3.91033	72.5		17.5	16.1999	17.5
72.55	3.90763	72.55		17.45	16.2463	17.45
72.6	3.90494	72.6		17.4	16.293	17.4
72.65	3.90225	72.65		17.35	16.34	17.35
72.7	3.89957	72.7		17.3	16.3872	17.3
72.75	3.89689	72.75		17.25	16.4347	17.25
72.8	3.89421	72.8		17.2	16.4825	17.2
72.85	3.89154	72.85		17.15	16.5305	17.15
72.9	3.88887	72.9		17.1	16.5789	17.1
72.95	3.88621	72.95		17.05	16.6275	17.05
73	3.88355	73		17	16.6764	17
73.05	3.88089	73.05		16.95	16.7256	16.95
73.1	3.87823	73.1		16.9	16.7751	16.9
73.15	3.87558	73.15		16.85	16.8249	16.85
73.2	3.87293	73.2		16.8	16.8749	16.8
73.25	3.87029	73.25		16.75	16.9253	16.75
73.3	3.86765	73.3		16.7	16.976	16.7
73.35	3.86501	73.35		16.65	17.0269	16.65
73.4	3.86238	73.4		16.6	17.0782	16.6
73.45	3.85975	73.45		16.55	17.1298	16.55
73.5	3.85713	73.5		16.5	17.1817	16.5
73.55	3.8545	73.55		16.45	17.234	16.45
73.6	3.85189	73.6		16.4	17.2865	16.4
73.65	3.84927	73.65		16.35	17.3394	16.35
73.7	3.84666	73.7		16.3	17.3926	16.3
73.75	3.84405	73.75		16.25	17.4461	16.25
73.8	3.84145	73.8		16.2	17.4999	16.2
73.85	3.83885	73.85		16.15	17.5541	16.15
73.9	3.83625	73.9		16.1	17.6086	16.1
73.95	3.83366	73.95		16.05	17.6635	16.05
74	3.83106	74		16	17.7187	16
74.05	3.82848	74.05		15.95	17.7742	15.95
74.1	3.82589	74.1		15.9	17.8301	15.9
74.15	3.82331	74.15		15.85	17.8863	15.85
74.2	3.82074	74.2		15.8	17.9429	15.8
74.25	3.81817	74.25		15.75	17.9999	15.75
74.3	3.8156	74.3		15.7	18.0572	15.7
74.35	3.81303	74.35		15.65	18.1149	15.65
74.4	3.81047	74.4		15.6	18.173	15.6
74.45	3.80791	74.45		15.55	18.2314	15.55
74.5	3.80535	74.5		15.5	18.2902	15.5
74.55	3.8028	74.55		15.45	18.3494	15.45
74.6	3.80025	74.6		15.4	18.409	15.4
74.65	3.79771	74.65		15.35	18.469	15.35
74.7	3.79516	74.7		15.3	18.5293	15.3
74.75	3.79263	74.75		15.25	18.5901	15.25
74.8	3.79009	74.8		15.2	18.6512	15.2
74.85	3.78756	74.85		15.15	18.7128	15.15
74.9	3.78503	74.9		15.1	18.7747	15.1
74.95	3.78251	74.95		15.05	18.8371	15.05
75	3.77998	75		15	18.8999	15
75.05	3.77747	75.05		14.95	18.9631	14.95
75.1	3.77495	75.1		14.9	19.0267	14.9
75.15	3.77244	75.15		14.85	19.0908	14.85
75.2	3.76993	75.2		14.8	19.1553	14.8
75.25	3.76743	75.25		14.75	19.2202	14.75
75.3	3.76492	75.3		14.7	19.2856	14.7
75.35	3.76243	75.35		14.65	19.3514	14.65
75.4	3.75993	75.4		14.6	19.4177	14.6
75.45	3.75744	75.45		14.55	19.4844	14.55
75.5	3.75495	75.5		14.5	19.5516	14.5
75.55	3.75247	75.55		14.45	19.6192	14.45
75.6	3.74998	75.6		14.4	19.6874	14.4
75.65	3.74751	75.65		14.35	19.756	14.35
75.7	3.74503	75.7		14.3	19.825	14.3
75.75	3.74256	75.75		14.25	19.8946	14.25
75.8	3.74009	75.8		14.2	19.9646	14.2
75.85	3.73762	75.85		14.15	20.0352	14.15
75.9	3.73516	75.9		14.1	20.1062	14.1
75.95	3.7327	75.95		14.05	20.1778	14.05
76	3.73025	76		14	20.2498	14
76.05	3.72779	76.05		13.95	20.3224	13.95
76.1	3.72535	76.1		13.9	20.3955	13.9
76.15	3.7229	76.15		13.85	20.4691	13.85
76.2	3.72046	76.2		13.8	20.5433	13.8
76.25	3.71802	76.25		13.75	20.618	13.75
76.3	3.71558	76.3		13.7	20.6932	13.7
76.35	3.71315	76.35		13.65	20.769	13.65
76.4	3.71072	76.4		13.6	20.8454	13.6
76.45	3.70829	76.45		13.55	20.9223	13.55
76.5	3.70587	76.5		13.5	20.9998	13.5
76.55	3.70345	76.55		13.45	21.0778	13.45
76.6	3.70103	76.6		13.4	21.1565	13.4
76.65	3.69861	76.65		13.35	21.2357	13.35
76.7	3.6962	76.7		13.3	21.3155	13.3
76.75	3.6938	76.75		13.25	21.396	13.25
76.8	3.69139	76.8		13.2	21.477	13.2
76.85	3.68899	76.85		13.15	21.5586	13.15
76.9	3.68659	76.9		13.1	21.6409	13.1
76.95	3.68419	76.95		13.05	21.7238	13.05
77	3.6818	77		13	21.8074	13
77.05	3.67941	77.05		12.95	21.8916	12.95
77.1	3.67703	77.1		12.9	21.9764	12.9
77.15	3.67464	77.15		12.85	22.0619	12.85
77.2	3.67226	77.2		12.8	22.1481	12.8
77.25	3.66989	77.25		12.75	22.2349	12.75
77.3	3.66751	77.3		12.7	22.3224	12.7
77.35	3.66514	77.35		12.65	22.4106	12.65
77.4	3.66278	77.4		12.6	22.4996	12.6
77.45	3.66041	77.45		12.55	22.5892	12.55
77.5	3.65805	77.5		12.5	22.6795	12.5
77.55	3.65569	77.55		12.45	22.7706	12.45
77.6	3.65334	77.6		12.4	22.8624	12.4
77.65	3.65098	77.65		12.35	22.9549	12.35
77.7	3.64863	77.7		12.3	23.0482	12.3
77.75	3.64629	77.75		12.25	23.1423	12.25
77.8	3.64394	77.8		12.2	23.2371	12.2
77.85	3.6416	77.85		12.15	23.3327	12.15
77.9	3.63927	77.9		12.1	23.4291	12.1
77.95	3.63693	77.95		12.05	23.5263	12.05
78	3.6346	78		12	23.6243	12
78.05	3.63227	78.05		11.95	23.7231	11.95
78.1	3.62995	78.1		11.9	23.8227	11.9
78.15	3.62762	78.15		11.85	23.9232	11.85
78.2	3.6253	78.2		11.8	24.0246	11.8
78.25	3.62299	78.25		11.75	24.1267	11.75
78.3	3.62067	78.3		11.7	24.2298	11.7
78.35	3.61836	78.35		11.65	24.3338	11.65
78.4	3.61606	78.4		11.6	24.4386	11.6
78.45	3.61375	78.45		11.55	24.5444	11.55
78.5	3.61145	78.5		11.5	24.651	11.5
78.55	3.60915	78.55		11.45	24.7586	11.45
78.6	3.60686	78.6		11.4	24.8672	11.4
78.65	3.60456	78.65		11.35	24.9766	11.35
78.7	3.60227	78.7		11.3	25.0871	11.3
78.75	3.59998	78.75		11.25	25.1985	11.25
78.8	3.5977	78.8		11.2	25.311	11.2
78.85	3.59542	78.85		11.15	25.4244	11.15
78.9	3.59314	78.9		11.1	25.5389	11.1
78.95	3.59087	78.95		11.05	25.6543	11.05
79	3.58859	79		11	25.7709	11
79.05	3.58632	79.05		10.95	25.8885	10.95
79.1	3.58406	79.1		10.9	26.0071	10.9
79.15	3.58179	79.15		10.85	26.1269	10.85
79.2	3.57953	79.2		10.8	26.2478	10.8
79.25	3.57727	79.25		10.75	26.3697	10.75
79.3	3.57502	79.3		10.7	26.4929	10.7
79.35	3.57276	79.35		10.65	26.6171	10.65
79.4	3.57051	79.4		10.6	26.7426	10.6
79.45	3.56827	79.45		10.55	26.8692	10.55
79.5	3.56602	79.5		10.5	26.997	10.5
79.55	3.56378	79.55		10.45	27.126	10.45
79.6	3.56154	79.6		10.4	27.2563	10.4
79.65	3.55931	79.65		10.35	27.3878	10.35
79.7	3.55707	79.7		10.3	27.5206	10.3
79.75	3.55484	79.75		10.25	27.6547	10.25
79.8	3.55262	79.8		10.2	27.7901	10.2
79.85	3.55039	79.85		10.15	27.9268	10.15
79.9	3.54817	79.9		10.1	28.0648	10.1
79.95	3.54595	79.95		10.05	28.2043	10.05
80	3.54374	80		10	28.3451	10
80.05	3.54152	80.05		9.95	28.4873	9.95005
80.1	3.53931	80.1		9.9	28.6309	9.90005
80.15	3.5371	80.15		9.85	28.776	9.85005
80.2	3.5349	80.2		9.8	28.9225	9.80006
80.25	3.5327	80.25		9.75	29.0706	9.75006
80.3	3.5305	80.3		9.7	29.2201	9.70006
80.35	3.5283	80.35		9.65	29.3712	9.65006
80.4	3.5261	80.4		9.6	29.5239	9.60007
80.45	3.52391	80.45		9.55	29.6781	9.55007
80.5	3.52172	80.5		9.5	29.8339	9.50007
80.55	3.51954	80.55		9.45	29.9914	9.45008
80.6	3.51735	80.6		9.4	30.1505	9.40008
80.65	3.51517	80.65		9.35	30.3113	9.35009
80.7	3.513	80.7		9.3	30.4739	9.30009
80.75	3.51082	80.75		9.25	30.6381	9.2501
80.8	3.50865	80.8		9.2	30.8041	9.2001
80.85	3.50648	80.85		9.15	30.972	9.15011
80.9	3.50431	80.9		9.1	31.1416	9.10011
80.95	3.50215	80.95		9.05	31.3131	9.05012
81	3.49999	81		9	31.4864	9.00012
81.05	3.49783	81.05		8.95	31.6617	8.95013
81.1	3.49567	81.1		8.9	31.8389	8.90014
81.15	3.49352	81.15		8.85	32.0181	8.85014
81.2	3.49136	81.2		8.8	32.1993	8.80015
81.25	3.48922	81.25		8.75	32.3825	8.75016
81.3	3.48707	81.3		8.7	32.5678	8.70017
81.35	3.48493	81.35		8.65	32.7552	8.65018
81.4	3.48279	81.4		8.6	32.9447	8.60018
81.45	3.48065	81.45		8.55	33.1364	8.55019
81.5	3.47851	81.5		8.5	33.3303	8.5002
81.55	3.47638	81.55		8.45	33.5265	8.45021
81.6	3.47425	81.6		8.4	33.725	8.40022
81.65	3.47212	81.65		8.35	33.9257	8.35024
81.7	3.47	81.7		8.3	34.1289	8.30025
81.75	3.46788	81.75		8.25	34.3344	8.25026
81.8	3.46576	81.8		8.2	34.5424	8.20027
81.85	3.46364	81.85		8.15	34.7529	8.15029
81.9	3.46152	81.9		8.1	34.9659	8.1003
81.95	3.45941	81.95		8.05	35.1815	8.05032
82	3.4573	82		8	35.3997	8.00034
82.05	3.4552	82.05		7.95	35.6206	7.95035
82.1	3.45309	82.1		7.9	35.8442	7.90037
82.15	3.45099	82.15		7.85	36.0706	7.85039
82.2	3.44889	82.2		7.8	36.2997	7.80041
82.25	3.44679	82.25		7.75	36.5318	7.75043
82.3	3.4447	82.3		7.7	36.7667	7.70045
82.35	3.44261	82.35		7.65	37.0046	7.65048
82.4	3.44052	82.4		7.6	37.2456	7.6005
82.45	3.43843	82.45		7.55	37.4896	7.55053
82.5	3.43635	82.5		7.5	37.7367	7.50055
82.55	3.43427	82.55		7.45	37.987	7.45058
82.6	3.43219	82.6		7.4	38.2406	7.40061
82.65	3.43011	82.65		7.35	38.4975	7.35064
82.7	3.42804	82.7		7.3	38.7577	7.30068
82.75	3.42597	82.75		7.25	39.0214	7.25071
82.8	3.4239	82.8		7.2	39.2886	7.20075
82.85	3.42183	82.85		7.15	39.5593	7.15078
82.9	3.41977	82.9		7.1	39.8337	7.10082
82.95	3.41771	82.95		7.05	40.1117	7.05087
83	3.41565	83		7	40.3936	7.00091
83.05	3.41359	83.05		6.95	40.6793	6.95096
83.1	3.41154	83.1		6.9	40.9688	6.90101
83.15	3.40949	83.15		6.85	41.2624	6.85106
83.2	3.40744	83.2		6.8	41.5601	6.80111
83.25	3.40539	83.25		6.75	41.8618	6.75117
83.3	3.40335	83.3		6.7	42.1679	6.70123
83.35	3.40131	83.35		6.65	42.4782	6.65129
83.4	3.39927	83.4		6.6	42.7929	6.60136
83.45	3.39723	83.45		6.55	43.1121	6.55143
83.5	3.3952	83.5		6.5	43.4359	6.5015
83.55	3.39316	83.55		6.45	43.7643	6.45158
83.6	3.39113	83.6		6.4	44.0975	6.40166
83.65	3.38911	83.65		6.35	44.4355	6.35175
83.7	3.38708	83.7		6.3	44.7785	6.30183
83.75	3.38506	83.75		6.25	45.1265	6.25193
83.8	3.38304	83.8		6.2	45.4797	6.20203
83.85	3.38102	83.85		6.15	45.8381	6.15213
83.9	3.37901	83.9		6.1	46.2019	6.10224
83.95	3.377	83.95		6.05	46.5711	6.05236
84	3.37499	84		6	46.9459	6.00248
84.05	3.37298	84.05		5.95	47.3265	5.9526
84.1	3.37097	84.1		5.9	47.7128	5.90274
84.15	3.36897	84.15		5.85	48.1051	5.85288
84.2	3.36697	84.2		5.8	48.5034	5.80302
84.25	3.36497	84.25		5.75	48.908	5.75318
84.3	3.36298	84.3		5.7	49.3188	5.70334
84.35	3.36098	84.35		5.65	49.7361	5.65351
84.4	3.35899	84.4		5.6	50.16	5.60369
84.45	3.357	84.45		5.55	50.5906	5.55388
84.5	3.35502	84.5		5.5	51.028	5.50408
84.55	3.35303	84.55		5.45	51.4725	5.45429
84.6	3.35105	84.6		5.4	51.9241	5.40451
84.65	3.34907	84.65		5.35	52.3831	5.35474
84.7	3.34709	84.7		5.3	52.8495	5.30498
84.75	3.34512	84.75		5.25	53.3236	5.25523
84.8	3.34315	84.8		5.2	53.8054	5.2055
84.85	3.34118	84.85		5.15	54.2952	5.15578
84.9	3.33921	84.9		5.1	54.7932	5.10608
84.95	3.33724	84.95		5.05	55.2995	5.05639
85	3.33528	85		5	55.8143	5.00672
85.05	3.33332	85.05		4.95	56.3377	4.95706
85.1	3.33136	85.1		4.9	56.87	4.90742
85.15	3.3294	85.15		4.85	57.4114	4.8578
85.2	3.32745	85.2		4.8	57.9621	4.8082
85.25	3.3255	85.25		4.75	58.5222	4.75861
85.3	3.32355	85.3		4.7	59.0921	4.70905
85.35	3.3216	85.35		4.65	59.6718	4.65952
85.4	3.31966	85.4		4.6	60.2616	4.61
85.45	3.31772	85.45		4.55	60.8618	4.56051
85.5	3.31578	85.5		4.5	61.4725	4.51105
85.55	3.31384	85.55		4.45	62.094	4.46161
85.6	3.3119	85.6		4.4	62.7266	4.4122
85.65	3.30997	85.65		4.35	63.3705	4.36282
85.7	3.30804	85.7		4.3	64.0259	4.31348
85.75	3.30611	85.75		4.25	64.6931	4.26416
85.8	3.30418	85.8		4.2	65.3724	4.21488
85.85	3.30226	85.85		4.15	66.064	4.16564
85.9	3.30034	85.9		4.1	66.7682	4.11644
85.95	3.29842	85.95		4.05	67.4853	4.06727
86	3.2965	86		4	68.2156	4.01815
86.05	3.29458	86.05		3.95	68.9593	3.96907
86.1	3.29267	86.1		3.9	69.7168	3.92004
86.15	3.29076	86.15		3.85	70.4885	3.87106
86.2	3.28885	86.2		3.8	71.2745	3.82212
86.25	3.28694	86.25		3.75	72.0752	3.77325
86.3	3.28504	86.3		3.7	72.891	3.72442
86.35	3.28314	86.35		3.65	73.7221	3.67566
86.4	3.28124	86.4		3.6	74.569	3.62696
86.45	3.27934	86.45		3.55	75.432	3.57832
86.5	3.27744	86.5		3.5	76.3114	3.52975
86.55	3.27555	86.55		3.45	77.2076	3.48125
86.6	3.27366	86.6		3.4	78.121	3.43283
86.65	3.27177	86.65		3.35	79.0519	3.38448
86.7	3.26988	86.7		3.3	80.0008	3.33622
86.75	3.268	86.75		3.25	80.9679	3.28804
86.8	3.26612	86.8		3.2	81.9538	3.23995
86.85	3.26423	86.85		3.15	82.9589	3.19196
86.9	3.26236	86.9		3.1	83.9834	3.14406
86.95	3.26048	86.95		3.05	85.028	3.09627
87	3.25861	87		3	86.0929	3.04859
87.05	3.25674	87.05		2.95	87.1787	3.00102
87.1	3.25487	87.1		2.9	88.2858	2.95356
87.15	3.253	87.15		2.85	89.4146	2.90623
87.2	3.25113	87.2		2.8	90.5655	2.85903
87.25	3.24927	87.25		2.75	91.7391	2.81197
87.3	3.24741	87.3		2.7	92.9358	2.76504
87.35	3.24555	87.35		2.65	94.1561	2.71827
87.4	3.24369	87.4		2.6	95.4005	2.67164
87.45	3.24184	87.45		2.55	96.6693	2.62518
87.5	3.23999	87.5		2.5	97.9633	2.57889
87.55	3.23814	87.55		2.45	99.2827	2.53277
87.6	3.23629	87.6		2.4	100.628	2.48684
87.65	3.23444	87.65		2.35	102	2.44109
87.7	3.2326	87.7		2.3	103.399	2.39555
87.75	3.23076	87.75		2.25	104.826	2.35021
87.8	3.22892	87.8		2.2	106.28	2.30508
87.85	3.22708	87.85		2.15	107.763	2.26018
87.9	3.22524	87.9		2.1	109.276	2.21552
87.95	3.22341	87.95		2.05	110.817	2.1711
88	3.22158	88		2	112.389	2.12693
88.05	3.21975	88.05		1.95	113.992	2.08302
88.1	3.21792	88.1		1.9	115.625	2.03939
88.15	3.2161	88.15		1.85	117.29	1.99604
88.2	3.21427	88.2		1.8	118.987	1.95298
88.25	3.21245	88.25		1.75	120.717	1.91022
88.3	3.21063	88.3		1.7	122.48	1.86779
88.35	3.20881	88.35		1.65	124.276	1.82567
88.4	3.207	88.4		1.6	126.106	1.7839
88.45	3.20519	88.45		1.55	127.971	1.74248
88.5	3.20338	88.5		1.5	129.871	1.70141
88.55	3.20157	88.55		1.45	131.806	1.66072
88.6	3.19976	88.6		1.4	133.777	1.62042
88.65	3.19796	88.65		1.35	135.784	1.58051
88.7	3.19615	88.7		1.3	137.827	1.54101
88.75	3.19435	88.75		1.25	139.908	1.50193
88.8	3.19255	88.8		1.2	142.026	1.46328
88.85	3.19076	88.85		1.15	144.181	1.42508
88.9	3.18896	88.9		1.1	146.374	1.38734
88.95	3.18717	88.95		1.05	148.606	1.35006
89	3.18538	89		1	150.876	1.31326
89.05	3.18359	89.05		0.95	153.184	1.27696
89.1	3.1818	89.1		0.9	155.532	1.24115
89.15	3.18002	89.15		0.85	157.919	1.20587
89.2	3.17824	89.2		0.8	160.345	1.1711
89.25	3.17646	89.25		0.75	162.81	1.13687
89.3	3.17468	89.3		0.7	165.315	1.10319
89.35	3.1729	89.35		0.65	167.859	1.07006
89.4	3.17113	89.4		0.6	170.443	1.03749
89.45	3.16935	89.45		0.55	173.067	1.00549
89.5	3.16758	89.5		0.5	175.73	0.974077
89.55	3.16582	89.55		0.45	178.432	0.943249
89.6	3.16405	89.6		0.4	181.174	0.913015
89.65	3.16228	89.65		0.35	183.955	0.883382
89.7	3.16052	89.7		0.3	186.775	0.854355
89.75	3.15876	89.75		0.25	189.634	0.825939
89.8	3.157	89.8		0.2	192.532	0.798139
89.85	3.15525	89.85		0.15	195.467	0.770957
[truncated: 203 more rows]

## Sheet: 2. Individual PBTTT
	0.5 mM- 1	0.5 mM- 2	0.5 mM- 3	0.5 mM -4	*	0.88 mM- 1	0.88 mM- 2	0.88 mM- 3	0.88 mM- 4	*	1.25 mM-1	1.25 mM-1	1.25 mM-1	1.25 mM-1	*	2.5 mM	2.5 mM	2.5 mM	2.5 mM	*	5 mM	5 mM	5 mM	5 mM	*	50 mM- 1	50 mM- 2	50 mM-3	50 mM-4
Enter Measured Electical Conductivity (S/cm) as a function of temperature (deg. C)
15	0.0285714	0.00717556	0.0149032	0.00780488		0.267925	0.369231	0.698246	0.390323		12.0225	7.35484	6.08511	6.31818		44.1667	36.1702	49.2857	51.4706		282.353	331.915	285.507	213.953		384.483	474.468	397.26	434.884
17.5	0.0297959	0.00757778	0.0167742	0.00841463		0.283019	0.388462	0.724561	0.409677		12.1348	7.46774	6.21277	6.38636		44.375	36.1702	49.4643	51.4706		278.431	336.17	285.507	212.326		377.586	470.213	397.26	434.884
20	0.0312245	0.00806667	0.0177493	0.00913659		0.292453	0.4	0.749123	0.424194		12.2472	7.56452	6.31915	6.45455		44.375	36.1702	49.4643	52.9412		274.51	334.043	284.058	211.628		368.966	465.957	389.041	441.86
22.5	0.0328571	0.00851778	0.0186127	0.01		0.307547	0.415385	0.773684	0.430645		12.3596	7.64516	6.40426	6.5		44.375	36.1702	49.4643	52.9412		274.51	336.17	282.609	209.302		367.241	465.957	394.521	448.837
25	0.0344898	0.00884444	0.019468	0.0105366		0.322642	0.426923	0.794737	0.45		12.4719	7.72581	6.48936	6.54545		44.375	36.1702	49.6429	52.9412		272.549	334.043	284.058	209.535		367.241	463.83	395.89	448.837
27.5	0.0363265	0.00933333	0.0203009	0.0108049		0.335849	0.442308	0.819298	0.46129		12.4719	7.79032	6.55319	6.59091		44.375	36.1702	49.6429	52.9412		268.627	334.043	282.609	208.837		365.517	461.702	395.89	444.186
30	0.0382653	0.0102222	0.0213354	0.0117317		0.356604	0.461538	0.838596	0.477419		12.5843	7.82258	6.59574	6.60227		44.375	36.383	49.6429	52.9412		266.667	334.043	281.159	207.674		362.069	459.574	395.89	434.884
Autofilled and Calcualted Sigma_E0 (S/cm)
15	0.0312935	0.0107345	0.0258764	0.0210317		0.178387	0.266144	0.365531	0.19986		2.1647	1.6858	2.20073	1.63216		8.32551	7.22434	7.14181	5.98482		20.915	25.7298	22.1323	26.413		23.7335	38.4185	27.9761	32.2136
17.5	0.0326346	0.0113362	0.0291249	0.0226748		0.188437	0.280006	0.379307	0.209771		2.18493	1.71168	2.2469	1.64977		8.36478	7.22434	7.16769	5.98482		20.6245	26.0597	22.1323	26.2121		23.3078	38.0739	27.9761	32.2136
20	0.0341993	0.0120675	0.0308181	0.0246202		0.194718	0.288323	0.392165	0.217203		2.20516	1.73386	2.28537	1.66739		8.36478	7.22434	7.16769	6.15582		20.3341	25.8948	22.02	26.1259		22.7756	37.7293	27.3973	32.7304
22.5	0.0359875	0.0127424	0.0323171	0.0269469		0.204768	0.299412	0.405023	0.220507		2.22539	1.75234	2.31615	1.67913		8.36478	7.22434	7.16769	6.15582		20.3341	26.0597	21.9076	25.8388		22.6692	37.7293	27.7831	33.2472
25	0.0377757	0.0132311	0.0338021	0.0283928		0.214818	0.307729	0.416044	0.230417		2.24562	1.77083	2.34693	1.69087		8.36478	7.22434	7.19357	6.15582		20.1888	25.8948	22.02	25.8675		22.6692	37.5571	27.8796	33.2472
27.5	0.0397874	0.0139624	0.0352483	0.0291158		0.223612	0.318818	0.428902	0.236198		2.24562	1.78561	2.37001	1.70261		8.36478	7.22434	7.19357	6.15582		19.8983	25.8948	21.9076	25.7814		22.5628	37.3848	27.8796	32.9027
30	0.0419109	0.0152922	0.0370445	0.0316133		0.237431	0.33268	0.439004	0.244457		2.26585	1.79301	2.3854	1.70555		8.36478	7.26684	7.19357	6.15582		19.7531	25.8948	21.7953	25.6379		22.3499	37.2125	27.8796	32.2136
Autofilled Sigma ((20 C), S/cm)	0.0312245	0.00806667	0.0177493	0.00913659		0.292453	0.4	0.749123	0.424194		12.2472	7.56452	6.31915	6.45455		44.375	36.1702	49.4643	52.9412		274.51	334.043	284.058	211.628		368.966	465.957	389.041	441.86
Enter Measured Seebeck (uV/K)	183	210	223	260		140	148	122	120		51	64	94	71		53	56	41	33		21	22	22	35		17.5	23	20	21
Eta, Autofilled	0.4	-0.05	-0.25	-0.8		1.25	1.1	1.75	1.8		5.55	4.35	2.7	3.85		5.3	5	6.9	8.6		13.5	12.9	12.9	8.1		16.2	12.35	14.2	13.5
Integral, Autofilled	0.913015	0.66846	0.575939	0.371101		1.50193	1.38734	1.91022	1.95298		5.55388	4.36282	2.76504	3.87106		5.30498	5.00672	6.90101	8.60018		13.5	12.9	12.9	8.1003		16.2	12.35	14.2	13.5
Sigma_E0 (S/cm), Autofilled	0.0341993	0.0120675	0.0308181	0.0246202		0.194718	0.288323	0.392165	0.217203		2.20516	1.73386	2.28537	1.66739		8.36478	7.22434	7.16769	6.15582		20.3341	25.8948	22.02	26.1259		22.7756	37.7293	27.3973	32.7304
Sigma _0 (S/cm), Autofilled	11.7631	9.54218	22.4251	69.1888		49.0185	19.8159	14.8716	9.95722		5.39248	5.97288	11.2683	4.05528		8.87979	7.77958	8.2319	11.1198		20.3341	25.8948	22.02	26.1259		22.7756	37.7293	27.3973	32.7304
W_H (meV), Autofilled	147.469	168.752	167.08	200.839		139.533	106.919	91.9398	96.8893		22.6205	31.3198	40.4172	22.5268		1.53947	1.86534	3.50105	15.272		-26.9311	0.748479	-7.13911	-14.2697		-26.9945	-14.7391	-0.0572695	6.4782
RSQ	0.997904	0.988959	0.968033	0.984163		0.995893	0.995307	0.997386	0.990345		0.974771	0.979838	0.977426	0.972866		0.385679	0.364524	0.848102	0.635484		0.965057	0.014948	0.810944	0.943288		0.86014	0.951029	3.24279e-05	0.102845
																					*** If W_H values are < 0, then Sigma0 values are to be calcualted only from the integral and measured conductivity.

## Sheet: 3. Average PBTTT
Experimental Data. Enter Measured Data.										*	Calculated Values. Autofilled										*	Look Up Table Values. Autofill.				*	Calculated Values. Autofill, based on Parameters.			b	Modeling Parameters. Enter Calculated and Inspected Parameters.					c						Transport Properties Look Up Table. Increasing Eta Ordering. Autofills based on Model Param and Mater Param
Count	Doping Level	c (carrier/site)	err	Sigma (S/cm)	err	Seebeck (µV/K)	err	W_H (meV)	err		n (#/cm3)	err	u_Drude (cm2/V s)	err	u_Weighted	err	m_w_eff	m_S_eff	PF	err		Eta	err	I	err		Sigma_E,0 (S/cm)	err	W_H (meV)			Value	Nominal	Err	p-score								Eta	Seebeck (uV/K)	Conductivity Integral	s = 1, Sigma (S/cm)	c (Eta)	c-n (carriers/cm3)	c^1/3
1	0.5 mM	0.1177	0.04	0.0165443	0.0107037	219	32.0104	171.035	22.0944		2.24467e+20	7.62844e+19	0.000460655	0.000336646	0.00957798	0.00699958	7.56135	5.88291	0.079348	0.0538924		-0.2	0.225585	0.598139	0.225585		0.0276596	0.0207135	176.122		Sigma_0 (S/cm)	25											-10	1034.08	4.53989e-05	0.00113497	0.0546813	1.04283e+20	0.379559
2	0.88 mM	0.1477	0.04	0.466442	0.19696	132.5	13.6991	108.82	21.4025		2.8168e+20	7.62844e+19	0.0103496	0.0051918	0.0988385	0.0495818	4.50128	3.04999	0.818898	0.365932		1.45	0.285477	1.66072	0.285477		0.280867	0.12805	116.146		c_max	1											-9.95	1029.77	4.77265e-05	0.00119316	0.0549403	1.04777e+20	0.380158
3	1.25 mM	0.1747	0.01	8.14635	2.79024	70	18.0185	29.2211	8.5272		3.33172e+20	1.90711e+19	0.152818	0.0530682	0.858735	0.298208	3.16075	1.58546	3.99171	1.99519		3.9	1.20175	3.92004	1.20175		2.07813	0.955256	64.3617		A_0	0.1	0.1	0	7e-06								-9.9	1025.46	5.01734e-05	0.00125434	0.0552005	1.05273e+20	0.380757
4	2.5 mM	0.2215	0.06	45.7377	7.28403	45.75	10.6888	5.54445	6.54155		4.22425e+20	1.14427e+20	0.676713	0.212642	3.83931	1.20642	3.18101	1.39545	9.57318	3.51132		6.2	1.57162	6.20203	1.57162		7.37463	2.20718	31.589		A_1	18.5	18.1	0.41	1e-06								-9.85	1021.16	5.27458e-05	0.00131865	0.0554619	1.05772e+20	0.381357
5	5mM	0.3162	0.06	276.06	50.2654	25	6.68331	-11.8979	11.7502		6.03028e+20	1.14427e+20	2.86118	0.752442	18.5979	4.89093	3.48294	1.1381	17.2537	7.24013		11.35	3.27494	11.35	3.27494		24.3224	8.29851	0.710992		W_H,max (meV)	900	896	160	0.03								-9.8	1016.85	5.54501e-05	0.00138625	0.0557244	1.06273e+20	0.381958
6	50mM	0.3974	0.04	416.456	45.1025	20.375	2.28674	-8.57556	14.8884		7.57885e+20	7.62844e+19	3.43436	0.507778	26.0839	3.85656	3.86382	0.867625	17.2888	3.32203		13.95	1.575	13.95	1.575		29.8535	4.67053	-4.59089		W_H,slope (meV)	1475	1497	292	0.03								-9.75	1012.54	5.8293e-05	0.00145732	0.0559881	1.06775e+20	0.382559
																																											-9.7	1008.23	6.12816e-05	0.00153204	0.0562529	1.07281e+20	0.383161
																															Material Parameters. Enter based on chemical structure.												-9.65	1003.92	6.44235e-05	0.00161059	0.056519	1.07788e+20	0.383764
																															M0 (g/mol)	694.8											-9.6	999.613	6.77264e-05	0.00169316	0.0567862	1.08297e+20	0.384368
																															N (sites per monomer ratio)	2											-9.55	995.305	7.11987e-05	0.00177997	0.0570546	1.08809e+20	0.384973
																															Denisty (g/cm3)	1.1											-9.5	990.996	7.4849e-05	0.00187123	0.0573242	1.09324e+20	0.385578
																															rho_n (site number density)	1.90711e+21											-9.45	986.688	7.86865e-05	0.00196716	0.057595	1.0984e+20	0.386185
																															k_b T (meV)	25.875											-9.4	982.379	8.27206e-05	0.00206802	0.057867	1.10359e+20	0.386791
																																											-9.35	978.071	8.69616e-05	0.00217404	0.0581402	1.1088e+20	0.387399
																															Transport Parameters. Auto-calculated.												-9.3	973.762	9.14201e-05	0.0022855	0.0584146	1.11403e+20	0.388008
																															c_t (Eta = 0)	0.135873											-9.25	969.454	9.6107e-05	0.00240268	0.0586902	1.11929e+20	0.388617
																															n_t (Eta = 0)	2.59125e+20											-9.2	965.145	0.000101034	0.00252586	0.058967	1.12457e+20	0.389227
																															c_d (WH=0)	0.226181											-9.15	960.837	0.000106214	0.00265535	0.0592451	1.12987e+20	0.389838
																															n_d (WH=0)	4.31353e+20											-9.1	956.528	0.00011166	0.00279149	0.0595244	1.1352e+20	0.39045
																															r_0_eff (nm)	1.3235											-9.05	952.22	0.000117384	0.0029346	0.0598049	1.14055e+20	0.391062
																															eps_eff	3.79448											-9	947.912	0.000123402	0.00308505	0.0600867	1.14592e+20	0.391675
																															WH (meV), check	900											-8.95	943.603	0.000129729	0.00324322	0.0603697	1.15132e+20	0.392289
																																											-8.9	939.295	0.00013638	0.00340949	0.0606539	1.15674e+20	0.392904
																																											-8.85	934.987	0.000143371	0.00358429	0.0609394	1.16218e+20	0.393519
																																											-8.8	930.678	0.000150722	0.00376804	0.0612262	1.16765e+20	0.394136
																																											-8.75	926.37	0.000158449	0.00396122	0.0615142	1.17314e+20	0.394753
																																											-8.7	922.062	0.000166572	0.0041643	0.0618035	1.17866e+20	0.395371
																																											-8.65	917.753	0.000175112	0.00437779	0.062094	1.1842e+20	0.395989
																																											-8.6	913.445	0.000184089	0.00460222	0.0623859	1.18977e+20	0.396609
																																											-8.55	909.137	0.000193526	0.00483816	0.062679	1.19536e+20	0.397229
																																											-8.5	904.828	0.000203448	0.00508619	0.0629734	1.20097e+20	0.39785
																																											-8.45	900.52	0.000213878	0.00534694	0.063269	1.20661e+20	0.398471
																																											-8.4	896.212	0.000224842	0.00562105	0.063566	1.21227e+20	0.399094
																																											-8.35	891.904	0.000236369	0.00590921	0.0638643	1.21796e+20	0.399717
																																											-8.3	887.596	0.000248486	0.00621215	0.0641639	1.22368e+20	0.400341
																																											-8.25	883.288	0.000261224	0.00653061	0.0644648	1.22941e+20	0.400966
																																											-8.2	878.98	0.000274616	0.0068654	0.064767	1.23518e+20	0.401592
																																											-8.15	874.671	0.000288694	0.00721734	0.0650705	1.24097e+20	0.402218
																																											-8.1	870.363	0.000303493	0.00758733	0.0653753	1.24678e+20	0.402845
																																											-8.05	866.055	0.000319051	0.00797628	0.0656815	1.25262e+20	0.403473
																																											-8	861.747	0.000335406	0.00838516	0.065989	1.25848e+20	0.404102
																																											-7.95	857.44	0.0003526	0.008815	0.0662979	1.26437e+20	0.404731
																																											-7.9	853.132	0.000370675	0.00926687	0.066608	1.27029e+20	0.405361
																																											-7.85	848.824	0.000389676	0.0097419	0.0669196	1.27623e+20	0.405992
																																											-7.8	844.516	0.000409651	0.0102413	0.0672325	1.2822e+20	0.406624
																																											-7.75	840.208	0.00043065	0.0107662	0.0675467	1.28819e+20	0.407257
																																											-7.7	835.901	0.000452725	0.0113181	0.0678623	1.29421e+20	0.40789
																																											-7.65	831.593	0.000475931	0.0118983	0.0681793	1.30025e+20	0.408524
																																											-7.6	827.285	0.000500326	0.0125082	0.0684976	1.30632e+20	0.409159
																																											-7.55	822.978	0.000525972	0.0131493	0.0688173	1.31242e+20	0.409794
																																											-7.5	818.67	0.000552931	0.0138233	0.0691384	1.31855e+20	0.410431
																																											-7.45	814.363	0.000581273	0.0145318	0.0694609	1.3247e+20	0.411068
																																											-7.4	810.055	0.000611066	0.0152767	0.0697848	1.33087e+20	0.411706
																																											-7.35	805.748	0.000642386	0.0160596	0.0701101	1.33708e+20	0.412344
																																											-7.3	801.441	0.000675311	0.0168828	0.0704367	1.34331e+20	0.412984
																																											-7.25	797.134	0.000709922	0.0177481	0.0707648	1.34956e+20	0.413624
																																											-7.2	792.827	0.000746307	0.0186577	0.0710943	1.35585e+20	0.414265
																																											-7.15	788.52	0.000784556	0.0196139	0.0714252	1.36216e+20	0.414907
																																											-7.1	784.213	0.000824765	0.0206191	0.0717575	1.3685e+20	0.415549
																																											-7.05	779.906	0.000867033	0.0216758	0.0720913	1.37486e+20	0.416193
																																											-7	775.599	0.000911466	0.0227867	0.0724265	1.38125e+20	0.416837
																																											-6.95	771.292	0.000958176	0.0239544	0.0727631	1.38767e+20	0.417481
																																											-6.9	766.986	0.00100728	0.0251819	0.0731012	1.39412e+20	0.418127
																																											-6.85	762.679	0.00105889	0.0264724	0.0734407	1.40059e+20	0.418773
																																											-6.8	758.373	0.00111316	0.0278289	0.0737816	1.4071e+20	0.41942
																																											-6.75	754.067	0.00117019	0.0292549	0.0741241	1.41363e+20	0.420068
																																											-6.7	749.761	0.00123015	0.0307539	0.0744679	1.42019e+20	0.420717
																																											-6.65	745.455	0.00129319	0.0323296	0.0748133	1.42677e+20	0.421366
																																											-6.6	741.149	0.00135944	0.0339861	0.0751601	1.43339e+20	0.422016
																																											-6.55	736.843	0.00142909	0.0357273	0.0755084	1.44003e+20	0.422667
																																											-6.5	732.538	0.00150231	0.0375578	0.0758582	1.4467e+20	0.423319
																																											-6.45	728.232	0.00157927	0.0394819	0.0762094	1.4534e+20	0.423971
																																											-6.4	723.927	0.00166018	0.0415045	0.0765622	1.46013e+20	0.424624
																																											-6.35	719.622	0.00174522	0.0436306	0.0769164	1.46688e+20	0.425278
																																											-6.3	715.317	0.00183462	0.0458655	0.0772722	1.47367e+20	0.425933
																																											-6.25	711.013	0.00192859	0.0482148	0.0776295	1.48048e+20	0.426588
																																											-6.2	706.708	0.00202737	0.0506844	0.0779882	1.48732e+20	0.427244
																																											-6.15	702.404	0.00213121	0.0532802	0.0783485	1.49419e+20	0.427901
																																											-6.1	698.1	0.00224036	0.0560089	0.0787103	1.50109e+20	0.428559
																																											-6.05	693.797	0.00235509	0.0588772	0.0790737	1.50802e+20	0.429217
																																											-6	689.493	0.00247569	0.0618921	0.0794385	1.51498e+20	0.429877
																																											-5.95	685.19	0.00260245	0.0650613	0.079805	1.52197e+20	0.430536
																																											-5.9	680.887	0.0027357	0.0683925	0.0801729	1.52899e+20	0.431197
																																											-5.85	676.584	0.00287576	0.071894	0.0805424	1.53603e+20	0.431859
																																											-5.8	672.282	0.00302298	0.0755745	0.0809135	1.54311e+20	0.432521
																																											-5.75	667.98	0.00317773	0.0794432	0.0812861	1.55021e+20	0.433184
																																											-5.7	663.678	0.00334038	0.0835095	0.0816603	1.55735e+20	0.433847
																																											-5.65	659.377	0.00351134	0.0877836	0.082036	1.56452e+20	0.434512
																																											-5.6	655.076	0.00369104	0.0922761	0.0824133	1.57171e+20	0.435177
																																											-5.55	650.776	0.00387992	0.096998	0.0827922	1.57894e+20	0.435843
																																											-5.5	646.476	0.00407844	0.101961	0.0831727	1.58619e+20	0.436509
																																											-5.45	642.176	0.0042871	0.107178	0.0835548	1.59348e+20	0.437177
																																											-5.4	637.877	0.00450641	0.11266	0.0839384	1.6008e+20	0.437845
																																											-5.35	633.578	0.00473691	0.118423	0.0843237	1.60815e+20	0.438514
																																											-5.3	629.28	0.00497918	0.124479	0.0847106	1.61552e+20	0.439183
																																											-5.25	624.982	0.0052338	0.130845	0.085099	1.62293e+20	0.439854
																																											-5.2	620.685	0.0055014	0.137535	0.0854891	1.63037e+20	0.440525
																																											-5.15	616.388	0.00578265	0.144566	0.0858809	1.63784e+20	0.441197
																																											-5.1	612.093	0.00607824	0.151956	0.0862742	1.64534e+20	0.441869
																																											-5.05	607.797	0.00638888	0.159722	0.0866692	1.65288e+20	0.442542
																																											-5	603.503	0.00671535	0.167884	0.0870658	1.66044e+20	0.443216
																																											-4.95	599.209	0.00705844	0.176461	0.087464	1.66804e+20	0.443891
																																											-4.9	594.916	0.00741899	0.185475	0.0878639	1.67566e+20	0.444567
																																											-4.85	590.623	0.00779789	0.194947	0.0882655	1.68332e+20	0.445243
																																											-4.8	586.332	0.00819607	0.204902	0.0886687	1.69101e+20	0.44592
																																											-4.75	582.041	0.00861448	0.215362	0.0890735	1.69873e+20	0.446597
																																											-4.7	577.752	0.00905416	0.226354	0.0894801	1.70648e+20	0.447276
																																											-4.65	573.463	0.00951618	0.237904	0.0898883	1.71427e+20	0.447955
																																											-4.6	569.175	0.0100017	0.250041	0.0902981	1.72208e+20	0.448635
																																											-4.55	564.889	0.0105118	0.262794	0.0907097	1.72993e+20	0.449315
																																											-4.5	560.603	0.0110477	0.276194	0.091123	1.73782e+20	0.449997
																																											-4.45	556.319	0.0116109	0.290272	0.0915379	1.74573e+20	0.450679
																																											-4.4	552.036	0.0122026	0.305065	0.0919545	1.75367e+20	0.451361
																																											-4.35	547.754	0.0128242	0.320606	0.0923729	1.76165e+20	0.452045
																																											-4.3	543.473	0.0134773	0.336933	0.092793	1.76966e+20	0.452729
																																											-4.25	539.194	0.0141635	0.354086	0.0932147	1.77771e+20	0.453414
																																											-4.2	534.917	0.0148843	0.372106	0.0936382	1.78578e+20	0.4541
																																											-4.15	530.641	0.0156414	0.391036	0.0940634	1.79389e+20	0.454786
																																											-4.1	526.367	0.0164368	0.410921	0.0944904	1.80204e+20	0.455473
																																											-4.05	522.094	0.0172723	0.431809	0.094919	1.81021e+20	0.456161
																																											-4	517.823	0.0181499	0.453748	0.0953495	1.81842e+20	0.456849
																																											-3.95	513.555	0.0190717	0.476792	0.0957816	1.82666e+20	0.457538
																																											-3.9	509.288	0.0200398	0.500994	0.0962155	1.83494e+20	0.458228
																																											-3.85	505.023	0.0210565	0.526412	0.0966512	1.84324e+20	0.458919
																																											-3.8	500.761	0.0221242	0.553105	0.0970886	1.85159e+20	0.45961
																																											-3.75	496.501	0.0232455	0.581137	0.0975278	1.85996e+20	0.460302
																																											-3.7	492.243	0.0244228	0.610571	0.0979688	1.86837e+20	0.460995
																																											-3.65	487.988	0.0256591	0.641478	0.0984115	1.87682e+20	0.461688
																																											-3.6	483.735	0.0269571	0.673927	0.0988561	1.88529e+20	0.462382
																																											-3.55	479.486	0.0283198	0.707996	0.0993024	1.89381e+20	0.463077
																																											-3.5	475.239	0.0297504	0.74376	0.0997505	1.90235e+20	0.463773
																																											-3.45	470.996	0.0312522	0.781304	0.1002	1.91093e+20	0.464469
																																											-3.4	466.755	0.0328285	0.820712	0.100652	1.91955e+20	0.465166
																																											-3.35	462.519	0.0344829	0.862073	0.101106	1.9282e+20	0.465863
																																											-3.3	458.285	0.0362193	0.905481	0.101561	1.93688e+20	0.466561
																																											-3.25	454.056	0.0380414	0.951034	0.102018	1.9456e+20	0.46726
																																											-3.2	449.83	0.0399533	0.998833	0.102477	1.95435e+20	0.46796
																																											-3.15	445.609	0.0419594	1.04898	0.102938	1.96314e+20	0.46866
																																											-3.1	441.392	0.044064	1.1016	0.1034	1.97196e+20	0.469362
																																											-3.05	437.179	0.0462717	1.15679	0.103865	1.98082e+20	0.470063
																																											-3	432.971	0.0485874	1.21468	0.104331	1.98971e+20	0.470766
																																											-2.95	428.768	0.051016	1.2754	0.104799	1.99864e+20	0.471469
																																											-2.9	424.571	0.0535628	1.33907	0.105269	2.0076e+20	0.472173
																																											-2.85	420.379	0.0562332	1.40583	0.105741	2.0166e+20	0.472877
																																											-2.8	416.192	0.0590328	1.47582	0.106215	2.02564e+20	0.473582
																																											-2.75	412.012	0.0619676	1.54919	0.106691	2.03471e+20	0.474288
																																											-2.7	407.837	0.0650436	1.62609	0.107168	2.04381e+20	0.474994
																																											-2.65	403.67	0.0682671	1.70668	0.107647	2.05295e+20	0.475702
																																											-2.6	399.509	0.0716447	1.79112	0.108129	2.06213e+20	0.476409
																																											-2.55	395.355	0.0751832	1.87958	0.108612	2.07135e+20	0.477118
																																											-2.5	391.209	0.0788897	1.97224	0.109097	2.0806e+20	0.477827
																																											-2.45	387.07	0.0827715	2.06929	0.109584	2.08988e+20	0.478537
																																											-2.4	382.94	0.0868362	2.1709	0.110073	2.09921e+20	0.479247
																																											-2.35	378.818	0.0910914	2.27729	0.110563	2.10856e+20	0.479958
																																											-2.3	374.706	0.0955455	2.38864	0.111056	2.11796e+20	0.48067
																																											-2.25	370.602	0.100207	2.50516	0.111551	2.12739e+20	0.481383
																																											-2.2	366.508	0.105083	2.62708	0.112047	2.13686e+20	0.482096
																																											-2.15	362.425	0.110185	2.75462	0.112545	2.14637e+20	0.48281
																																											-2.1	358.352	0.11552	2.88799	0.113046	2.15591e+20	0.483524
																																											-2.05	354.29	0.121097	3.02744	0.113548	2.16549e+20	0.484239
																																											-2	350.239	0.126928	3.1732	0.114052	2.1751e+20	0.484955
																																											-1.95	346.201	0.133021	3.32553	0.114559	2.18476e+20	0.485671
																																											-1.9	342.175	0.139387	3.48467	0.115067	2.19445e+20	0.486388
																																											-1.85	338.161	0.146035	3.65089	0.115577	2.20418e+20	0.487106
																																											-1.8	334.162	0.152978	3.82444	0.116089	2.21394e+20	0.487824
																																											-1.75	330.176	0.160224	4.0056	0.116603	2.22375e+20	0.488543
																																											-1.7	326.205	0.167786	4.19465	0.117119	2.23359e+20	0.489263
																																											-1.65	322.249	0.175674	4.39186	0.117637	2.24347e+20	0.489983
																																											-1.6	318.309	0.183901	4.59752	0.118157	2.25338e+20	0.490704
																																											-1.55	314.386	0.192476	4.81191	0.118679	2.26334e+20	0.491426
																																											-1.5	310.479	0.201413	5.03533	0.119203	2.27333e+20	0.492148
																																											-1.45	306.59	0.210723	5.26807	0.119729	2.28336e+20	0.492871
																																											-1.4	302.719	0.220417	5.51044	0.120257	2.29343e+20	0.493594
																																											-1.35	298.867	0.230509	5.76271	0.120787	2.30354e+20	0.494318
																																											-1.3	295.034	0.241008	6.02521	0.121319	2.31368e+20	0.495043
																																											-1.25	291.222	0.251929	6.29823	0.121853	2.32387e+20	0.495768
																																											-1.2	287.43	0.263282	6.58206	0.122389	2.33409e+20	0.496494
																																											-1.15	283.66	0.275081	6.87701	0.122927	2.34435e+20	0.497221
																																											-1.1	279.912	0.287335	7.18338	0.123467	2.35465e+20	0.497948
																																											-1.05	276.188	0.300058	7.50146	0.124009	2.36499e+20	0.498675
																																											-1	272.487	0.313262	7.83154	0.124553	2.37537e+20	0.499404
																																											-0.95	268.81	0.326956	8.17391	0.1251	2.38579e+20	0.500133
																																											-0.9	265.158	0.341154	8.52885	0.125648	2.39624e+20	0.500862
																																											-0.85	261.532	0.355865	8.89663	0.126198	2.40674e+20	0.501593
																																											-0.8	257.933	0.371101	9.27752	0.126751	2.41727e+20	0.502323
																																											-0.75	254.361	0.386871	9.67178	0.127305	2.42785e+20	0.503055
																																											-0.7	250.817	0.403186	10.0797	0.127862	2.43846e+20	0.503787
																																											-0.65	247.301	0.420055	10.5014	0.12842	2.44911e+20	0.504519
																																											-0.6	243.815	0.437488	10.9372	0.128981	2.45981e+20	0.505252
																																											-0.55	240.359	0.455492	11.3873	0.129544	2.47054e+20	0.505986
																																											-0.5	236.933	0.474076	11.8519	0.130108	2.48131e+20	0.506721
																																											-0.45	233.539	0.493248	12.3312	0.130675	2.49212e+20	0.507456
																																											-0.4	230.177	0.513015	12.8254	0.131244	2.50298e+20	0.508191
																																											-0.35	226.847	0.533382	13.3346	0.131816	2.51387e+20	0.508927
																																											-0.3	223.551	0.554355	13.8589	0.132389	2.5248e+20	0.509664
																																											-0.25	220.288	0.575939	14.3985	0.132964	2.53577e+20	0.510401
																																											-0.2	217.06	0.598139	14.9535	0.133542	2.54679e+20	0.511139
																																											-0.15	213.866	0.620957	15.5239	0.134121	2.55784e+20	0.511877
																																											-0.1	210.709	0.644397	16.1099	0.134703	2.56894e+20	0.512616
																																											-0.05	207.587	0.66846	16.7115	0.135287	2.58007e+20	0.513356
																																											0	204.501	0.693147	17.3287	0.135873	2.59125e+20	0.514096
																																											0.05	201.453	0.71846	17.9615	0.136461	2.60246e+20	0.514837
																																											0.1	198.441	0.744397	18.6099	0.137051	2.61372e+20	0.515578
																																											0.15	195.467	0.770957	19.2739	0.137644	2.62502e+20	0.51632
																																											0.2	192.532	0.798139	19.9535	0.138238	2.63636e+20	0.517062
																																											0.25	189.634	0.825939	20.6485	0.138835	2.64774e+20	0.517805
																																											0.3	186.775	0.854355	21.3589	0.139434	2.65916e+20	0.518549
																																											0.35	183.955	0.883382	22.0846	0.140035	2.67062e+20	0.519293
																																											0.4	181.174	0.913015	22.8254	0.140638	2.68212e+20	0.520037
																																											0.45	178.432	0.943249	23.5812	0.141244	2.69367e+20	0.520782
																																											0.5	175.73	0.974077	24.3519	0.141851	2.70526e+20	0.521528
																																											0.55	173.067	1.00549	25.1373	0.142461	2.71688e+20	0.522274
																																											0.6	170.443	1.03749	25.9372	0.143073	2.72855e+20	0.523021
																																											0.65	167.859	1.07006	26.7514	0.143687	2.74027e+20	0.523768
																																											0.7	165.315	1.10319	27.5797	0.144303	2.75202e+20	0.524516
																																											0.75	162.81	1.13687	28.4218	0.144922	2.76381e+20	0.525264
																																											0.8	160.345	1.1711	29.2775	0.145542	2.77565e+20	0.526013
																																											0.85	157.919	1.20587	30.1466	0.146165	2.78753e+20	0.526762
																																											0.9	155.532	1.24115	31.0288	0.14679	2.79945e+20	0.527512
																																											0.95	153.184	1.27696	31.9239	0.147418	2.81142e+20	0.528263
																																											1	150.876	1.31326	32.8315	0.148047	2.82342e+20	0.529013
																																											1.05	148.606	1.35006	33.7515	0.148679	2.83547e+20	0.529765
																																											1.1	146.374	1.38734	34.6834	0.149313	2.84756e+20	0.530517
																																											1.15	144.181	1.42508	35.627	0.149949	2.8597e+20	0.531269
																																											1.2	142.026	1.46328	36.5821	0.150588	2.87187e+20	0.532022
																																											1.25	139.908	1.50193	37.5482	0.151228	2.88409e+20	0.532776
																																											1.3	137.827	1.54101	38.5252	0.151871	2.89635e+20	0.53353
																																											1.35	135.784	1.58051	39.5127	0.152516	2.90865e+20	0.534284
																																											1.4	133.777	1.62042	40.5104	0.153164	2.921e+20	0.535039
																																											1.45	131.806	1.66072	41.5181	0.153813	2.93339e+20	0.535794
																																											1.5	129.871	1.70141	42.5353	0.154465	2.94582e+20	0.53655
																																											1.55	127.971	1.74248	43.5619	0.155119	2.9583e+20	0.537306
																																											1.6	126.106	1.7839	44.5975	0.155776	2.97082e+20	0.538063
																																											1.65	124.276	1.82567	45.6419	0.156435	2.98338e+20	0.538821
																																											1.7	122.48	1.86779	46.6947	0.157095	2.99598e+20	0.539578
																																											1.75	120.717	1.91022	47.7556	0.157759	3.00863e+20	0.540337
																																											1.8	118.987	1.95298	48.8244	0.158424	3.02132e+20	0.541095
																																											1.85	117.29	1.99604	49.9009	0.159092	3.03406e+20	0.541855
																																											1.9	115.625	2.03939	50.9847	0.159762	3.04684e+20	0.542614
																																											1.95	113.992	2.08302	52.0755	0.160434	3.05966e+20	0.543374
																																											2	112.389	2.12693	53.1732	0.161109	3.07252e+20	0.544135
																																											2.05	110.817	2.1711	54.2774	0.161786	3.08543e+20	0.544896
																																											2.1	109.276	2.21552	55.388	0.162465	3.09839e+20	0.545657
																																											2.15	107.763	2.26018	56.5046	0.163147	3.11138e+20	0.546419
																																											2.2	106.28	2.30508	57.6271	0.16383	3.12443e+20	0.547182
																																											2.25	104.826	2.35021	58.7552	0.164516	3.13751e+20	0.547944
																																											2.3	103.399	2.39555	59.8886	0.165205	3.15064e+20	0.548708
																																											2.35	102	2.44109	61.0273	0.165896	3.16381e+20	0.549471
																																											2.4	100.628	2.48684	62.1709	0.166589	3.17703e+20	0.550235
																																											2.45	99.2827	2.53277	63.3193	0.167284	3.19029e+20	0.551
																																											2.5	97.9633	2.57889	64.4722	0.167982	3.20359e+20	0.551765
																																											2.55	96.6693	2.62518	65.6296	0.168682	3.21694e+20	0.55253
																																											2.6	95.4005	2.67164	66.7911	0.169384	3.23034e+20	0.553296
																																											2.65	94.1561	2.71827	67.9567	0.170089	3.24378e+20	0.554062
																																											2.7	92.9358	2.76504	69.1261	0.170795	3.25726e+20	0.554829
																																											2.75	91.7391	2.81197	70.2992	0.171505	3.27078e+20	0.555596
																																											2.8	90.5655	2.85903	71.4758	0.172216	3.28436e+20	0.556363
																																											2.85	89.4146	2.90623	72.6558	0.17293	3.29797e+20	0.557131
																																											2.9	88.2858	2.95356	73.8391	0.173647	3.31163e+20	0.557899
																																											2.95	87.1787	3.00102	75.0254	0.174365	3.32534e+20	0.558667
																																											3	86.0929	3.04859	76.2147	0.175086	3.33909e+20	0.559436
																																											3.05	85.028	3.09627	77.4068	0.17581	3.35288e+20	0.560206
																																											3.1	83.9834	3.14406	78.6016	0.176535	3.36672e+20	0.560975
																																											3.15	82.9589	3.19196	79.799	0.177263	3.38061e+20	0.561746
																																											3.2	81.9538	3.23995	80.9988	0.177994	3.39454e+20	0.562516
																																											3.25	80.9679	3.28804	82.201	0.178726	3.40851e+20	0.563287
																																											3.3	80.0008	3.33622	83.4055	0.179462	3.42253e+20	0.564058
																																											3.35	79.0519	3.38448	84.6121	0.180199	3.43659e+20	0.56483
																																											3.4	78.121	3.43283	85.8207	0.180939	3.4507e+20	0.565602
																																											3.45	77.2076	3.48125	87.0313	0.181681	3.46486e+20	0.566374
																																											3.5	76.3114	3.52975	88.2438	0.182426	3.47906e+20	0.567146
																																											3.55	75.432	3.57832	89.458	0.183172	3.4933e+20	0.567919
																																											3.6	74.569	3.62696	90.6739	0.183922	3.50759e+20	0.568693
																																											3.65	73.7221	3.67566	91.8915	0.184673	3.52192e+20	0.569466
																																											3.7	72.891	3.72442	93.1106	0.185427	3.5363e+20	0.57024
																																											3.75	72.0752	3.77325	94.3311	0.186184	3.55073e+20	0.571015
																																											3.8	71.2745	3.82212	95.5531	0.186943	3.5652e+20	0.571789
																																											3.85	70.4885	3.87106	96.7764	0.187704	3.57972e+20	0.572564
																																											3.9	69.7168	3.92004	98.001	0.188467	3.59428e+20	0.57334
																																											3.95	68.9593	3.96907	99.2268	0.189233	3.60889e+20	0.574115
																																											4	68.2156	4.01815	100.454	0.190002	3.62354e+20	0.574891
																																											4.05	67.4853	4.06727	101.682	0.190772	3.63824e+20	0.575668
																																											4.1	66.7682	4.11644	102.911	0.191545	3.65298e+20	0.576444
																																											4.15	66.064	4.16564	104.141	0.192321	3.66777e+20	0.577221
																																											4.2	65.3724	4.21488	105.372	0.193099	3.6826e+20	0.577998
																																											4.25	64.6931	4.26416	106.604	0.193879	3.69748e+20	0.578776
																																											4.3	64.0259	4.31348	107.837	0.194662	3.71241e+20	0.579553
																																											4.35	63.3705	4.36282	109.071	0.195447	3.72738e+20	0.580331
																																											4.4	62.7266	4.4122	110.305	0.196234	3.7424e+20	0.58111
																																											4.45	62.094	4.46161	111.54	0.197024	3.75746e+20	0.581888
																																											4.5	61.4725	4.51105	112.776	0.197816	3.77257e+20	0.582667
																																											4.55	60.8618	4.56051	114.013	0.198611	3.78773e+20	0.583446
																																											4.6	60.2616	4.61	115.25	0.199408	3.80293e+20	0.584226
																																											4.65	59.6718	4.65952	116.488	0.200207	3.81817e+20	0.585005
																																											4.7	59.0921	4.70905	117.726	0.201009	3.83346e+20	0.585785
																																											4.75	58.5222	4.75861	118.965	0.201813	3.8488e+20	0.586566
																																											4.8	57.9621	4.8082	120.205	0.20262	3.86418e+20	0.587346
																																											4.85	57.4114	4.8578	121.445	0.203429	3.87961e+20	0.588127
																																											4.9	56.87	4.90742	122.685	0.20424	3.89509e+20	0.588908
																																											4.95	56.3377	4.95706	123.926	0.205054	3.91061e+20	0.589689
																																											5	55.8143	5.00672	125.168	0.20587	3.92617e+20	0.59047
																																											5.05	55.2995	5.05639	126.41	0.206689	3.94179e+20	0.591252
																																											5.1	54.7932	5.10608	127.652	0.20751	3.95744e+20	0.592034
																																											5.15	54.2952	5.15578	128.895	0.208334	3.97315e+20	0.592816
																																											5.2	53.8054	5.2055	130.138	0.209159	3.9889e+20	0.593598
																																											5.25	53.3236	5.25523	131.381	0.209988	4.00469e+20	0.594381
																																											5.3	52.8495	5.30498	132.624	0.210818	4.02054e+20	0.595163
																																											5.35	52.3831	5.35474	133.868	0.211651	4.03642e+20	0.595946
																																											5.4	51.9241	5.40451	135.113	0.212487	4.05236e+20	0.596729
																																											5.45	51.4725	5.45429	136.357	0.213325	4.06834e+20	0.597513
																																											5.5	51.028	5.50408	137.602	0.214165	4.08436e+20	0.598296
																																											5.55	50.5906	5.55388	138.847	0.215008	4.10043e+20	0.59908
																																											5.6	50.16	5.60369	140.092	0.215853	4.11655e+20	0.599864
																																											5.65	49.7361	5.65351	141.338	0.2167	4.13271e+20	0.600648
																																											5.7	49.3188	5.70334	142.584	0.21755	4.14892e+20	0.601432
																																											5.75	48.908	5.75318	143.829	0.218403	4.16518e+20	0.602216
																																											5.8	48.5034	5.80302	145.076	0.219257	4.18148e+20	0.603001
																																											5.85	48.1051	5.85288	146.322	0.220114	4.19782e+20	0.603786
																																											5.9	47.7128	5.90274	147.568	0.220974	4.21422e+20	0.604571
																																											5.95	47.3265	5.9526	148.815	0.221836	4.23065e+20	0.605356
																																											6	46.9459	6.00248	150.062	0.2227	4.24714e+20	0.606141
																																											6.05	46.5711	6.05236	151.309	0.223567	4.26367e+20	0.606926
																																											6.1	46.2019	6.10224	152.556	0.224436	4.28024e+20	0.607712
																																											6.15	45.8381	6.15213	153.803	0.225308	4.29686e+20	0.608497
																																											6.2	45.4797	6.20203	155.051	0.226181	4.31353e+20	0.609283
																																											6.25	45.1265	6.25193	156.298	0.227058	4.33024e+20	0.610069
																																											6.3	44.7785	6.30183	157.546	0.227936	4.347e+20	0.610855
																																											6.35	44.4355	6.35175	158.794	0.228818	4.3638e+20	0.611641
																																											6.4	44.0975	6.40166	160.042	0.229701	4.38065e+20	0.612427
																																											6.45	43.7643	6.45158	161.289	0.230587	4.39755e+20	0.613213
																																											6.5	43.4359	6.5015	162.538	0.231475	4.41449e+20	0.614
																																											6.55	43.1121	6.55143	163.786	0.232366	4.43147e+20	0.614786
																																											6.6	42.7929	6.60136	165.034	0.233259	4.4485e+20	0.615573
																																											6.65	42.4782	6.65129	166.282	0.234154	4.46558e+20	0.616359
																																											6.7	42.1679	6.70123	167.531	0.235052	4.4827e+20	0.617146
																																											6.75	41.8618	6.75117	168.779	0.235952	4.49987e+20	0.617933
																																											6.8	41.5601	6.80111	170.028	0.236855	4.51708e+20	0.61872
																																											6.85	41.2624	6.85106	171.276	0.23776	4.53434e+20	0.619507
																																											6.9	40.9688	6.90101	172.525	0.238667	4.55165e+20	0.620294
																																											6.95	40.6793	6.95096	173.774	0.239577	4.569e+20	0.621081
																																											7	40.3936	7.00091	175.023	0.240489	4.58639e+20	0.621868
																																											7.05	40.1117	7.05087	176.272	0.241404	4.60383e+20	0.622656
																																											7.1	39.8337	7.10082	177.521	0.24232	4.62132e+20	0.623443
																																											7.15	39.5593	7.15078	178.77	0.24324	4.63885e+20	0.62423
																																											7.2	39.2886	7.20075	180.019	0.244161	4.65642e+20	0.625017
																																											7.25	39.0214	7.25071	181.268	0.245085	4.67404e+20	0.625805
																																											7.3	38.7577	7.30068	182.517	0.246011	4.69171e+20	0.626592
																																											7.35	38.4975	7.35064	183.766	0.24694	4.70942e+20	0.62738
																																											7.4	38.2406	7.40061	185.015	0.247871	4.72717e+20	0.628167
																																											7.45	37.987	7.45058	186.265	0.248804	4.74497e+20	0.628955
																																											7.5	37.7367	7.50055	187.514	0.24974	4.76281e+20	0.629742
																																											7.55	37.4896	7.55053	188.763	0.250678	4.7807e+20	0.630529
																																											7.6	37.2456	7.6005	190.013	0.251618	4.79864e+20	0.631317
																																											7.65	37.0046	7.65048	191.262	0.252561	4.81662e+20	0.632104
																																											7.7	36.7667	7.70045	192.511	0.253506	4.83464e+20	0.632892
																																											7.75	36.5318	7.75043	193.761	0.254453	4.85271e+20	0.633679
																																											7.8	36.2997	7.80041	195.01	0.255403	4.87082e+20	0.634467
																																											7.85	36.0706	7.85039	196.26	0.256355	4.88897e+20	0.635254
																																											7.9	35.8442	7.90037	197.509	0.257309	4.90717e+20	0.636041
																																											7.95	35.6206	7.95035	198.759	0.258266	4.92542e+20	0.636828
																																											8	35.3997	8.00034	200.008	0.259225	4.94371e+20	0.637616
																																											8.05	35.1815	8.05032	201.258	0.260186	4.96204e+20	0.638403
																																											8.1	34.9659	8.1003	202.508	0.26115	4.98042e+20	0.63919
																																											8.15	34.7529	8.15029	203.757	0.262116	4.99884e+20	0.639977
																																											8.2	34.5424	8.20027	205.007	0.263084	5.0173e+20	0.640764
																																											8.25	34.3344	8.25026	206.257	0.264055	5.03581e+20	0.641551
																																											8.3	34.1289	8.30025	207.506	0.265027	5.05436e+20	0.642338
																																											8.35	33.9257	8.35024	208.756	0.266002	5.07296e+20	0.643125
																																											8.4	33.725	8.40022	210.006	0.26698	5.0916e+20	0.643911
																																											8.45	33.5265	8.45021	211.255	0.267959	5.11028e+20	0.644698
																																											8.5	33.3303	8.5002	212.505	0.268941	5.12901e+20	0.645485
																																											8.55	33.1364	8.55019	213.755	0.269926	5.14778e+20	0.646271
																																											8.6	32.9447	8.60018	215.005	0.270912	5.16659e+20	0.647057
																																											8.65	32.7552	8.65018	216.254	0.271901	5.18545e+20	0.647844
																																											8.7	32.5678	8.70017	217.504	0.272892	5.20435e+20	0.64863
																																											8.75	32.3825	8.75016	218.754	0.273885	5.22329e+20	0.649416
																																											8.8	32.1993	8.80015	220.004	0.274881	5.24227e+20	0.650202
																																											8.85	32.0181	8.85014	221.254	0.275878	5.2613e+20	0.650987
																																											8.9	31.8389	8.90014	222.503	0.276878	5.28037e+20	0.651773
																																											8.95	31.6617	8.95013	223.753	0.27788	5.29948e+20	0.652558
																																											9	31.4864	9.00012	225.003	0.278885	5.31864e+20	0.653344
																																											9.05	31.3131	9.05012	226.253	0.279891	5.33784e+20	0.654129
																																											9.1	31.1416	9.10011	227.503	0.2809	5.35708e+20	0.654914
																																											9.15	30.972	9.15011	228.753	0.281911	5.37636e+20	0.655699
																																											9.2	30.8041	9.2001	230.003	0.282925	5.39569e+20	0.656483
																																											9.25	30.6381	9.2501	231.252	0.28394	5.41505e+20	0.657268
																																											9.3	30.4739	9.30009	232.502	0.284958	5.43446e+20	0.658052
																																											9.35	30.3113	9.35009	233.752	0.285978	5.45391e+20	0.658836
																																											9.4	30.1505	9.40008	235.002	0.287	5.4734e+20	0.65962
																																											9.45	29.9914	9.45008	236.252	0.288024	5.49294e+20	0.660404
																																											9.5	29.8339	9.50007	237.502	0.28905	5.51251e+20	0.661187
																																											9.55	29.6781	9.55007	238.752	0.290079	5.53213e+20	0.661971
																																											9.6	29.5239	9.60007	240.002	0.29111	5.55178e+20	0.662754
																																											9.65	29.3712	9.65006	241.252	0.292143	5.57148e+20	0.663537
																																											9.7	29.2201	9.70006	242.502	0.293178	5.59122e+20	0.66432
																																											9.75	29.0706	9.75006	243.751	0.294215	5.611e+20	0.665102
																																											9.8	28.9225	9.80006	245.001	0.295254	5.63082e+20	0.665884
																																											9.85	28.776	9.85005	246.251	0.296296	5.65069e+20	0.666666
																																											9.9	28.6309	9.90005	247.501	0.297339	5.67059e+20	0.667448
																																											9.95	28.4873	9.95005	248.751	0.298385	5.69053e+20	0.66823
																																											10	28.3451	10	250.001	0.299433	5.71051e+20	0.669011
																																											10.05	28.2043	10.05	251.251	0.300483	5.73054e+20	0.669792
																																											10.1	28.0648	10.1	252.501	0.301535	5.7506e+20	0.670573
																																											10.15	27.9268	10.15	253.751	0.302589	5.7707e+20	0.671353
																																											10.2	27.7901	10.2	255.001	0.303645	5.79085e+20	0.672133
																																											10.25	27.6547	10.25	256.251	0.304703	5.81103e+20	0.672913
																																											10.3	27.5206	10.3	257.501	0.305764	5.83125e+20	0.673693
																																											10.35	27.3878	10.35	258.751	0.306826	5.85151e+20	0.674472
																																											10.4	27.2563	10.4	260.001	0.30789	5.87181e+20	0.675251
																																											10.45	27.126	10.45	261.251	0.308957	5.89215e+20	0.67603
																																											10.5	26.997	10.5	262.501	0.310026	5.91253e+20	0.676809
																																											10.55	26.8692	10.55	263.751	0.311096	5.93294e+20	0.677587
																																											10.6	26.7426	10.6	265.001	0.312169	5.9534e+20	0.678364
																																											10.65	26.6171	10.65	266.251	0.313243	5.97389e+20	0.679142
																																											10.7	26.4929	10.7	267.501	0.31432	5.99443e+20	0.679919
																																											10.75	26.3697	10.75	268.751	0.315398	6.015e+20	0.680696
																																											10.8	26.2478	10.8	270.001	0.316479	6.0356e+20	0.681473
																																											10.85	26.1269	10.85	271.25	0.317562	6.05625e+20	0.682249
																																											10.9	26.0071	10.9	272.5	0.318646	6.07693e+20	0.683024
																																											10.95	25.8885	10.95	273.75	0.319733	6.09766e+20	0.6838
																																											11	25.7709	11	275	0.320821	6.11841e+20	0.684575
																																											11.05	25.6543	11.05	276.25	0.321912	6.13921e+20	0.68535
																																											11.1	25.5389	11.1	277.5	0.323004	6.16004e+20	0.686124
																																											11.15	25.4244	11.15	278.75	0.324098	6.18091e+20	0.686898
																																											11.2	25.311	11.2	280	0.325195	6.20182e+20	0.687672
																																											11.25	25.1985	11.25	281.25	0.326293	6.22276e+20	0.688445
																																											11.3	25.0871	11.3	282.5	0.327393	6.24374e+20	0.689218
																																											11.35	24.9766	11.35	283.75	0.328495	6.26476e+20	0.68999
																																											11.4	24.8672	11.4	285	0.329599	6.28581e+20	0.690762
																																											11.45	24.7586	11.45	286.25	0.330705	6.3069e+20	0.691534
																																											11.5	24.651	11.5	287.5	0.331812	6.32802e+20	0.692305
																																											11.55	24.5444	11.55	288.75	0.332922	6.34918e+20	0.693076
																																											11.6	24.4386	11.6	290	0.334033	6.37038e+20	0.693846
																																											11.65	24.3338	11.65	291.25	0.335146	6.39161e+20	0.694616
																																											11.7	24.2298	11.7	292.5	0.336261	6.41287e+20	0.695385
																																											11.75	24.1267	11.75	293.75	0.337378	6.43417e+20	0.696155
																																											11.8	24.0246	11.8	295	0.338497	6.45551e+20	0.696923
																																											11.85	23.9232	11.85	296.25	0.339617	6.47688e+20	0.697691
																																											11.9	23.8227	11.9	297.5	0.34074	6.49828e+20	0.698459
																																											11.95	23.7231	11.95	298.75	0.341864	6.51972e+20	0.699226
																																											12	23.6243	12	300	0.34299	6.54119e+20	0.699993
																																											12.05	23.5263	12.05	301.25	0.344117	6.56269e+20	0.700759
																																											12.1	23.4291	12.1	302.5	0.345247	6.58423e+20	0.701525
																																											12.15	23.3327	12.15	303.75	0.346378	6.6058e+20	0.70229
																																											12.2	23.2371	12.2	305	0.347511	6.62741e+20	0.703055
																																											12.25	23.1423	12.25	306.25	0.348645	6.64905e+20	0.703819
																																											12.3	23.0482	12.3	307.5	0.349781	6.67072e+20	0.704583
																																											12.35	22.9549	12.35	308.75	0.350919	6.69242e+20	0.705346
																																											12.4	22.8624	12.4	310	0.352059	6.71416e+20	0.706109
																																											12.45	22.7706	12.45	311.25	0.353201	6.73592e+20	0.706872
																																											12.5	22.6795	12.5	312.5	0.354344	6.75772e+20	0.707633
																																											12.55	22.5892	12.55	313.75	0.355488	6.77956e+20	0.708394
																																											12.6	22.4996	12.6	315	0.356635	6.80142e+20	0.709155
																																											12.65	22.4106	12.65	316.25	0.357783	6.82331e+20	0.709915
																																											12.7	22.3224	12.7	317.5	0.358933	6.84524e+20	0.710675
																																											12.75	22.2349	12.75	318.75	0.360084	6.8672e+20	0.711434
																																											12.8	22.1481	12.8	320	0.361237	6.88918e+20	0.712192
																																											12.85	22.0619	12.85	321.25	0.362391	6.9112e+20	0.71295
																																											12.9	21.9764	12.9	322.5	0.363547	6.93325e+20	0.713708
																																											12.95	21.8916	12.95	323.75	0.364705	6.95533e+20	0.714464
																																											13	21.8074	13	325	0.365864	6.97744e+20	0.715221
																																											13.05	21.7238	13.05	326.25	0.367025	6.99957e+20	0.715976
																																											13.1	21.6409	13.1	327.5	0.368188	7.02174e+20	0.716731
																																											13.15	21.5586	13.15	328.75	0.369351	7.04394e+20	0.717486
																																											13.2	21.477	13.2	330	0.370517	7.06616e+20	0.71824
																																											13.25	21.396	13.25	331.25	0.371684	7.08842e+20	0.718993
																																											13.3	21.3155	13.3	332.5	0.372852	7.1107e+20	0.719745
																																											13.35	21.2357	13.35	333.75	0.374022	7.13301e+20	0.720497
																																											13.4	21.1565	13.4	335	0.375194	7.15535e+20	0.721249
																																											13.45	21.0778	13.45	336.25	0.376366	7.17772e+20	0.722
																																											13.5	20.9998	13.5	337.5	0.377541	7.20012e+20	0.72275
																																											13.55	20.9223	13.55	338.75	0.378716	7.22254e+20	0.723499
																																											13.6	20.8454	13.6	340	0.379894	7.24499e+20	0.724248
																																											13.65	20.769	13.65	341.25	0.381072	7.26746e+20	0.724996
																																											13.7	20.6932	13.7	342.5	0.382252	7.28997e+20	0.725744
																																											13.75	20.618	13.75	343.75	0.383433	7.3125e+20	0.726491
																																											13.8	20.5433	13.8	345	0.384616	7.33505e+20	0.727237
																																											13.85	20.4691	13.85	346.25	0.3858	7.35764e+20	0.727982
																																											13.9	20.3955	13.9	347.5	0.386986	7.38025e+20	0.728727
																																											13.95	20.3224	13.95	348.75	0.388173	7.40288e+20	0.729471
																																											14	20.2498	14	350	0.389361	7.42554e+20	0.730215
																																											14.05	20.1778	14.05	351.25	0.39055	7.44822e+20	0.730958
																																											14.1	20.1062	14.1	352.5	0.391741	7.47093e+20	0.7317
																																											14.15	20.0352	14.15	353.75	0.392933	7.49366e+20	0.732441
																																											14.2	19.9646	14.2	355	0.394126	7.51642e+20	0.733182
																																											14.25	19.8946	14.25	356.25	0.395321	7.5392e+20	0.733922
																																											14.3	19.825	14.3	357.5	0.396517	7.56201e+20	0.734661
																																											14.35	19.756	14.35	358.75	0.397714	7.58484e+20	0.7354
																																											14.4	19.6874	14.4	360	0.398912	7.60769e+20	0.736138
																																											14.45	19.6192	14.45	361.25	0.400112	7.63057e+20	0.736875
																																											14.5	19.5516	14.5	362.5	0.401312	7.65347e+20	0.737611
																																											14.55	19.4844	14.55	363.75	0.402514	7.67639e+20	0.738347
																																											14.6	19.4177	14.6	365	0.403717	7.69933e+20	0.739082
																																											14.65	19.3514	14.65	366.25	0.404922	7.7223e+20	0.739816
																																											14.7	19.2856	14.7	367.5	0.406127	7.74529e+20	0.740549
																																											14.75	19.2202	14.75	368.75	0.407333	7.7683e+20	0.741282
																																											14.8	19.1553	14.8	370	0.408541	7.79133e+20	0.742014
																																											14.85	19.0908	14.85	371.25	0.40975	7.81438e+20	0.742745
																																											14.9	19.0267	14.9	372.5	0.41096	7.83745e+20	0.743475
																																											14.95	18.9631	14.95	373.75	0.41217	7.86054e+20	0.744204
																																											15	18.8999	15	375	0.413382	7.88366e+20	0.744933
																																											15.05	18.8371	15.05	376.25	0.414595	7.90679e+20	0.745661
																																											15.1	18.7747	15.1	377.5	0.415809	7.92994e+20	0.746388
																																											15.15	18.7128	15.15	378.75	0.417025	7.95312e+20	0.747115
																																											15.2	18.6512	15.2	380	0.418241	7.97631e+20	0.74784
																																											15.25	18.5901	15.25	381.25	0.419458	7.99952e+20	0.748565
																																											15.3	18.5293	15.3	382.5	0.420676	8.02275e+20	0.749289
																																											15.35	18.469	15.35	383.75	0.421895	8.046e+20	0.750012
																																											15.4	18.409	15.4	385	0.423115	8.06926e+20	0.750734
																																											15.45	18.3494	15.45	386.25	0.424336	8.09255e+20	0.751455
																																											15.5	18.2902	15.5	387.5	0.425557	8.11585e+20	0.752176
																																											15.55	18.2314	15.55	388.75	0.42678	8.13917e+20	0.752896
																																											15.6	18.173	15.6	390	0.428004	8.1625e+20	0.753614
																																											15.65	18.1149	15.65	391.25	0.429228	8.18586e+20	0.754332
																																											15.7	18.0572	15.7	392.5	0.430454	8.20923e+20	0.75505
																																											15.75	17.9999	15.75	393.75	0.43168	8.23261e+20	0.755766
																																											15.8	17.9429	15.8	395	0.432907	8.25601e+20	0.756481
																																											15.85	17.8863	15.85	396.25	0.434135	8.27943e+20	0.757196
																																											15.9	17.8301	15.9	397.5	0.435364	8.30286e+20	0.75791
																																											15.95	17.7742	15.95	398.75	0.436593	8.32631e+20	0.758622
																																											16	17.7187	16	400	0.437823	8.34978e+20	0.759334
																																											16.05	17.6635	16.05	401.25	0.439055	8.37325e+20	0.760045
																																											16.1	17.6086	16.1	402.5	0.440286	8.39674e+20	0.760755
																																											16.15	17.5541	16.15	403.75	0.441519	8.42025e+20	0.761465
																																											16.2	17.4999	16.2	405	0.442752	8.44377e+20	0.762173
																																											16.25	17.4461	16.25	406.25	0.443986	8.4673e+20	0.76288
																																											16.3	17.3926	16.3	407.5	0.445221	8.49085e+20	0.763587
																																											16.35	17.3394	16.35	408.75	0.446456	8.51441e+20	0.764292
																																											16.4	17.2865	16.4	410	0.447692	8.53798e+20	0.764997
																																											16.45	17.234	16.45	411.25	0.448929	8.56156e+20	0.765701
																																											16.5	17.1817	16.5	412.5	0.450166	8.58516e+20	0.766404
																																											16.55	17.1298	16.55	413.75	0.451404	8.60877e+20	0.767106
																																											16.6	17.0782	16.6	415	0.452642	8.63239e+20	0.767806
																																											16.65	17.0269	16.65	416.25	0.453881	8.65602e+20	0.768506
																																											16.7	16.976	16.7	417.5	0.455121	8.67966e+20	0.769205
																																											16.75	16.9253	16.75	418.75	0.456361	8.70331e+20	0.769903
																																											16.8	16.8749	16.8	420	0.457602	8.72697e+20	0.770601
																																											16.85	16.8249	16.85	421.25	0.458843	8.75065e+20	0.771297
																																											16.9	16.7751	16.9	422.5	0.460085	8.77433e+20	0.771992
																																											16.95	16.7256	16.95	423.75	0.461327	8.79802e+20	0.772686
																																											17	16.6764	17	425	0.46257	8.82172e+20	0.773379
																																											17.05	16.6275	17.05	426.25	0.463813	8.84543e+20	0.774072
																																											17.1	16.5789	17.1	427.5	0.465057	8.86915e+20	0.774763
																																											17.15	16.5305	17.15	428.75	0.466301	8.89288e+20	0.775453
																																											17.2	16.4825	17.2	430	0.467546	8.91661e+20	0.776142
																																											17.25	16.4347	17.25	431.25	0.468791	8.94035e+20	0.776831
																																											17.3	16.3872	17.3	432.5	0.470036	8.9641e+20	0.777518
																																											17.35	16.34	17.35	433.75	0.471282	8.98786e+20	0.778204
																																											17.4	16.293	17.4	435	0.472528	9.01162e+20	0.778889
																																											17.45	16.2463	17.45	436.25	0.473774	9.03539e+20	0.779574
																																											17.5	16.1999	17.5	437.5	0.475021	9.05917e+20	0.780257
																																											17.55	16.1538	17.55	438.75	0.476268	9.08295e+20	0.780939
																																											17.6	16.1079	17.6	440	0.477515	9.10674e+20	0.78162
																																											17.65	16.0623	17.65	441.25	0.478763	9.13053e+20	0.7823
																																											17.7	16.0169	17.7	442.5	0.480011	9.15433e+20	0.782979
																																											17.75	15.9718	17.75	443.75	0.481259	9.17813e+20	0.783657
																																											17.8	15.9269	17.8	445	0.482507	9.20194e+20	0.784334
																																											17.85	15.8823	17.85	446.25	0.483756	9.22575e+20	0.78501
																																											17.9	15.8379	17.9	447.5	0.485004	9.24957e+20	0.785685
																																											17.95	15.7938	17.95	448.75	0.486253	9.27339e+20	0.786359
																																											18	15.7499	18	450	0.487503	9.29721e+20	0.787032
																																											18.05	15.7063	18.05	451.25	0.488752	9.32104e+20	0.787704
																																											18.1	15.6629	18.1	452.5	0.490001	9.34486e+20	0.788374
																																											18.15	15.6198	18.15	453.75	0.491251	9.36869e+20	0.789044
																																											18.2	15.5769	18.2	455	0.492501	9.39253e+20	0.789712
																																											18.25	15.5342	18.25	456.25	0.49375	9.41636e+20	0.79038
																																											18.3	15.4917	18.3	457.5	0.495	9.4402e+20	0.791046
																																											18.35	15.4495	18.35	458.75	0.49625	9.46403e+20	0.791711
																																											18.4	15.4075	18.4	460	0.4975	9.48787e+20	0.792375
																																											18.45	15.3658	18.45	461.25	0.49875	9.51171e+20	0.793039
																																											18.5	15.3243	18.5	462.5	0.5	9.53555e+20	0.793701
																																											18.55	15.283	18.55	463.75	0.50125	9.55939e+20	0.794361
																																											18.6	15.2419	18.6	465	0.5025	9.58323e+20	0.795021
																																											18.65	15.201	18.65	466.25	0.50375	9.60707e+20	0.79568
																																											18.7	15.1604	18.7	467.5	0.505	9.6309e+20	0.796337
																																											18.75	15.1199	18.75	468.75	0.50625	9.65474e+20	0.796994
																																											18.8	15.0797	18.8	470	0.507499	9.67857e+20	0.797649
																																											18.85	15.0397	18.85	471.25	0.508749	9.7024e+20	0.798303
																																											18.9	14.9999	18.9	472.5	0.509999	9.72624e+20	0.798956
																																											18.95	14.9604	18.95	473.75	0.511248	9.75006e+20	0.799608
																																											19	14.921	19	475	0.512497	9.77389e+20	0.800259
																																											19.05	14.8818	19.05	476.25	0.513747	9.79771e+20	0.800909
																																											19.1	14.8429	19.1	477.5	0.514996	9.82153e+20	0.801557
																																											19.15	14.8041	19.15	478.75	0.516244	9.84535e+20	0.802204
																																											19.2	14.7656	19.2	480	0.517493	9.86916e+20	0.802851
																																											19.25	14.7272	19.25	481.25	0.518741	9.89297e+20	0.803496
																																											19.3	14.6891	19.3	482.5	0.519989	9.91677e+20	0.80414
																																											19.35	14.6511	19.35	483.75	0.521237	9.94057e+20	0.804782
																																											19.4	14.6133	19.4	485	0.522485	9.96436e+20	0.805424
																																											19.45	14.5758	19.45	486.25	0.523732	9.98815e+20	0.806064
																																											19.5	14.5384	19.5	487.5	0.524979	1.00119e+21	0.806704
																																											19.55	14.5012	19.55	488.75	0.526226	1.00357e+21	0.807342
																																											19.6	14.4642	19.6	490	0.527472	1.00595e+21	0.807979
																																											19.65	14.4274	19.65	491.25	0.528718	1.00832e+21	0.808614
																																											19.7	14.3908	19.7	492.5	0.529964	1.0107e+21	0.809249
																																											19.75	14.3544	19.75	493.75	0.531209	1.01307e+21	0.809882
																																											19.8	14.3181	19.8	495	0.532454	1.01545e+21	0.810514
																																											19.85	14.2821	19.85	496.25	0.533699	1.01782e+21	0.811145
																																											19.9	14.2462	19.9	497.5	0.534943	1.0202e+21	0.811775
																																											19.95	14.2105	19.95	498.75	0.536187	1.02257e+21	0.812404
																																											20	14.1749	20	500	0.53743	1.02494e+21	0.813031
																																											20.05	14.1396	20.05	501.25	0.538673	1.02731e+21	0.813657
																																											20.1	14.1044	20.1	502.5	0.539915	1.02968e+21	0.814282
																																											20.15	14.0694	20.15	503.75	0.541157	1.03205e+21	0.814906
																																											20.2	14.0346	20.2	505	0.542398	1.03441e+21	0.815529
																																											20.25	13.9999	20.25	506.25	0.543639	1.03678e+21	0.81615
																																											20.3	13.9655	20.3	507.5	0.544879	1.03914e+21	0.81677
																																											20.35	13.9311	20.35	508.75	0.546119	1.04151e+21	0.817389
																																											20.4	13.897	20.4	510	0.547358	1.04387e+21	0.818007
																																											20.45	13.863	20.45	511.25	0.548596	1.04623e+21	0.818624
																																											20.5	13.8292	20.5	512.5	0.549834	1.04859e+21	0.819239
																																											20.55	13.7956	20.55	513.75	0.551071	1.05095e+21	0.819853
																																											20.6	13.7621	20.6	515	0.552308	1.05331e+21	0.820466
																																											20.65	13.7288	20.65	516.25	0.553544	1.05567e+21	0.821077
																																											20.7	13.6956	20.7	517.5	0.554779	1.05803e+21	0.821688
																																											20.75	13.6626	20.75	518.75	0.556014	1.06038e+21	0.822297
																																											20.8	13.6298	20.8	520	0.557248	1.06273e+21	0.822905
																																											20.85	13.5971	20.85	521.25	0.558481	1.06508e+21	0.823511
																																											20.9	13.5645	20.9	522.5	0.559714	1.06744e+21	0.824117
																																											20.95	13.5322	20.95	523.75	0.560945	1.06978e+21	0.824721
																																											21	13.4999	21	525	0.562177	1.07213e+21	0.825324
																																											21.05	13.4679	21.05	526.25	0.563407	1.07448e+21	0.825925
																																											21.1	13.436	21.1	527.5	0.564636	1.07682e+21	0.826526
																																											21.15	13.4042	21.15	528.75	0.565865	1.07917e+21	0.827125
																																											21.2	13.3726	21.2	530	0.567093	1.08151e+21	0.827722
																																											21.25	13.3411	21.25	531.25	0.56832	1.08385e+21	0.828319
																																											21.3	13.3098	21.3	532.5	0.569546	1.08619e+21	0.828914
																																											21.35	13.2786	21.35	533.75	0.570772	1.08852e+21	0.829508
																																											21.4	13.2476	21.4	535	0.571996	1.09086e+21	0.830101
																																											21.45	13.2167	21.45	536.25	0.57322	1.09319e+21	0.830693
																																											21.5	13.186	21.5	537.5	0.574443	1.09553e+21	0.831283
																																											21.55	13.1554	21.55	538.75	0.575664	1.09786e+21	0.831872
																																											21.6	13.1249	21.6	540	0.576885	1.10018e+21	0.83246
																																											21.65	13.0946	21.65	541.25	0.578105	1.10251e+21	0.833046
																																											21.7	13.0645	21.7	542.5	0.579324	1.10484e+21	0.833631
																																											21.75	13.0344	21.75	543.75	0.580542	1.10716e+21	0.834215
																																											21.8	13.0045	21.8	545	0.581759	1.10948e+21	0.834797
																																											21.85	12.9748	21.85	546.25	0.582975	1.1118e+21	0.835379
																																											21.9	12.9452	21.9	547.5	0.584191	1.11412e+21	0.835959
																																											21.95	12.9157	21.95	548.75	0.585405	1.11643e+21	0.836537
																																											22	12.8863	22	550	0.586618	1.11874e+21	0.837115
																																											22.05	12.8571	22.05	551.25	0.58783	1.12106e+21	0.837691
																																											22.1	12.828	22.1	552.5	0.58904	1.12336e+21	0.838266
																																											22.15	12.799	22.15	553.75	0.59025	1.12567e+21	0.838839
																																											22.2	12.7702	22.2	555	0.591459	1.12798e+21	0.839411
																																											22.25	12.7415	22.25	556.25	0.592667	1.13028e+21	0.839982
																																											22.3	12.713	22.3	557.5	0.593873	1.13258e+21	0.840552
																																											22.35	12.6845	22.35	558.75	0.595078	1.13488e+21	0.84112
																																											22.4	12.6562	22.4	560	0.596283	1.13718e+21	0.841687
																																											22.45	12.628	22.45	561.25	0.597486	1.13947e+21	0.842253
																																											22.5	12.5999	22.5	562.5	0.598688	1.14176e+21	0.842817
																																											22.55	12.572	22.55	563.75	0.599888	1.14405e+21	0.84338
																																											22.6	12.5442	22.6	565	0.601088	1.14634e+21	0.843942
																																											22.65	12.5165	22.65	566.25	0.602286	1.14863e+21	0.844503
																																											22.7	12.4889	22.7	567.5	0.603483	1.15091e+21	0.845062
																																											22.75	12.4615	22.75	568.75	0.604679	1.15319e+21	0.845619
																																											22.8	12.4342	22.8	570	0.605874	1.15547e+21	0.846176
																																											22.85	12.4069	22.85	571.25	0.607067	1.15774e+21	0.846731
																																											22.9	12.3799	22.9	572.5	0.608259	1.16002e+21	0.847285
																																											22.95	12.3529	22.95	573.75	0.60945	1.16229e+21	0.847838
																																											23	12.326	23	575	0.610639	1.16456e+21	0.848389
																																											23.05	12.2993	23.05	576.25	0.611827	1.16682e+21	0.848939
																																											23.1	12.2727	23.1	577.5	0.613014	1.16909e+21	0.849487
																																											23.15	12.2462	23.15	578.75	0.6142	1.17135e+21	0.850034
																																											23.2	12.2198	23.2	580	0.615384	1.1736e+21	0.85058
																																											23.25	12.1935	23.25	581.25	0.616567	1.17586e+21	0.851125
																																											23.3	12.1673	23.3	582.5	0.617748	1.17811e+21	0.851668
																																											23.35	12.1413	23.35	583.75	0.618928	1.18036e+21	0.85221
																																											23.4	12.1153	23.4	585	0.620106	1.18261e+21	0.852751
																																											23.45	12.0895	23.45	586.25	0.621284	1.18486e+21	0.85329
																																											23.5	12.0638	23.5	587.5	0.622459	1.1871e+21	0.853828
																																											23.55	12.0382	23.55	588.75	0.623634	1.18934e+21	0.854364
																																											23.6	12.0127	23.6	590	0.624806	1.19157e+21	0.8549
																																											23.65	11.9873	23.65	591.25	0.625978	1.19381e+21	0.855434
																																											23.7	11.962	23.7	592.5	0.627148	1.19604e+21	0.855966
																																											23.75	11.9368	23.75	593.75	0.628316	1.19827e+21	0.856497
																																											23.8	11.9117	23.8	595	0.629483	1.20049e+21	0.857027
																																											23.85	11.8867	23.85	596.25	0.630649	1.20272e+21	0.857556
																																											23.9	11.8619	23.9	597.5	0.631812	1.20494e+21	0.858083
																																											23.95	11.8371	23.95	598.75	0.632975	1.20715e+21	0.858609
																																											24	11.8125	24	600	0.634136	1.20937e+21	0.859134
																																											24.05	11.7879	24.05	601.25	0.635295	1.21158e+21	0.859657
																																											24.1	11.7634	24.1	602.5	0.636453	1.21378e+21	0.860179
																																											24.15	11.7391	24.15	603.75	0.637609	1.21599e+21	0.860699
																																											24.2	11.7148	24.2	605	0.638763	1.21819e+21	0.861218
																																											24.25	11.6907	24.25	606.25	0.639916	1.22039e+21	0.861736
																																											24.3	11.6666	24.3	607.5	0.641067	1.22259e+21	0.862253
																																											24.35	11.6427	24.35	608.75	0.642217	1.22478e+21	0.862768
																																											24.4	11.6188	24.4	610	0.643365	1.22697e+21	0.863282
																																											24.45	11.595	24.45	611.25	0.644512	1.22915e+21	0.863794
																																											24.5	11.5714	24.5	612.5	0.645656	1.23134e+21	0.864305
																																											24.55	11.5478	24.55	613.75	0.646799	1.23352e+21	0.864815
																																											24.6	11.5243	24.6	615	0.647941	1.23569e+21	0.865323
																																											24.65	11.501	24.65	616.25	0.649081	1.23787e+21	0.86583
																																											24.7	11.4777	24.7	617.5	0.650219	1.24004e+21	0.866336
																																											24.75	11.4545	24.75	618.75	0.651355	1.24221e+21	0.866841
																																											24.8	11.4314	24.8	620	0.652489	1.24437e+21	0.867344
																																											24.85	11.4084	24.85	621.25	0.653622	1.24653e+21	0.867845
																																											24.9	11.3855	24.9	622.5	0.654753	1.24869e+21	0.868346
																																											24.95	11.3627	24.95	623.75	0.655883	1.25084e+21	0.868845
																																											25	11.34	25	625	0.65701	1.25299e+21	0.869342
																																											25.05	11.3173	25.05	626.25	0.658136	1.25514e+21	0.869838
																																											25.1	11.2948	25.1	627.5	0.65926	1.25728e+21	0.870333
																																											25.15	11.2723	25.15	628.75	0.660383	1.25942e+21	0.870827
																																											25.2	11.25	25.2	630	0.661503	1.26156e+21	0.871319
																																											25.25	11.2277	25.25	631.25	0.662622	1.26369e+21	0.87181
																																											25.3	11.2055	25.3	632.5	0.663739	1.26582e+21	0.8723
																																											25.35	11.1834	25.35	633.75	0.664854	1.26795e+21	0.872788
																																											25.4	11.1614	25.4	635	0.665967	1.27007e+21	0.873275
																																											25.45	11.1394	25.45	636.25	0.667078	1.27219e+21	0.87376
																																											25.5	11.1176	25.5	637.5	0.668188	1.27431e+21	0.874244
																																											25.55	11.0958	25.55	638.75	0.669295	1.27642e+21	0.874727
																																											25.6	11.0742	25.6	640	0.670401	1.27853e+21	0.875209
																																											25.65	11.0526	25.65	641.25	0.671505	1.28063e+21	0.875689
																																											25.7	11.0311	25.7	642.5	0.672607	1.28274e+21	0.876167
																																											25.75	11.0097	25.75	643.75	0.673707	1.28483e+21	0.876645
																																											25.8	10.9883	25.8	645	0.674805	1.28693e+21	0.877121
																																											25.85	10.9671	25.85	646.25	0.675902	1.28902e+21	0.877596
																																											25.9	10.9459	25.9	647.5	0.676996	1.29111e+21	0.878069
																																											25.95	10.9248	25.95	648.75	0.678088	1.29319e+21	0.878541
																																											26	10.9038	26	650	0.679179	1.29527e+21	0.879012
																																											26.05	10.8829	26.05	651.25	0.680267	1.29734e+21	0.879481
																																											26.1	10.862	26.1	652.5	0.681354	1.29942e+21	0.879949
																																											26.15	10.8413	26.15	653.75	0.682438	1.30148e+21	0.880416
																																											26.2	10.8206	26.2	655	0.683521	1.30355e+21	0.880881
																																											26.25	10.8	26.25	656.25	0.684602	1.30561e+21	0.881345
																																											26.3	10.7794	26.3	657.5	0.68568	1.30767e+21	0.881808
																																											26.35	10.759	26.35	658.75	0.686757	1.30972e+21	0.882269
																																											26.4	10.7386	26.4	660	0.687831	1.31177e+21	0.882729
																																											26.45	10.7183	26.45	661.25	0.688904	1.31382e+21	0.883187
																																											26.5	10.6981	26.5	662.5	0.689974	1.31586e+21	0.883645
																																											26.55	10.6779	26.55	663.75	0.691043	1.3179e+21	0.884101
																																											26.6	10.6578	26.6	665	0.69211	1.31993e+21	0.884555
																																											26.65	10.6379	26.65	666.25	0.693174	1.32196e+21	0.885008
																																											26.7	10.6179	26.7	667.5	0.694236	1.32399e+21	0.88546
																																											26.75	10.5981	26.75	668.75	0.695297	1.32601e+21	0.885911
																																											26.8	10.5783	26.8	670	0.696355	1.32803e+21	0.88636
																																											26.85	10.5586	26.85	671.25	0.697411	1.33004e+21	0.886808
																																											26.9	10.539	26.9	672.5	0.698465	1.33205e+21	0.887255
																																											26.95	10.5194	26.95	673.75	0.699517	1.33406e+21	0.8877
																																											27	10.5	27	675	0.700567	1.33606e+21	0.888144
																																											27.05	10.4805	27.05	676.25	0.701615	1.33806e+21	0.888586
																																											27.1	10.4612	27.1	677.5	0.702661	1.34005e+21	0.889028
																																											27.15	10.4419	27.15	678.75	0.703704	1.34204e+21	0.889467
																																											27.2	10.4228	27.2	680	0.704746	1.34403e+21	0.889906
																																											27.25	10.4036	27.25	681.25	0.705785	1.34601e+21	0.890343
																																											27.3	10.3846	27.3	682.5	0.706822	1.34799e+21	0.890779
																																											27.35	10.3656	27.35	683.75	0.707857	1.34996e+21	0.891214
																																											27.4	10.3467	27.4	685	0.70889	1.35193e+21	0.891647
																																											27.45	10.3278	27.45	686.25	0.709921	1.3539e+21	0.892079
																																											27.5	10.309	27.5	687.5	0.71095	1.35586e+21	0.89251
																																											27.55	10.2903	27.55	688.75	0.711976	1.35782e+21	0.892939
																																											27.6	10.2717	27.6	690	0.713	1.35977e+21	0.893367
																																											27.65	10.2531	27.65	691.25	0.714022	1.36172e+21	0.893794
																																											27.7	10.2346	27.7	692.5	0.715042	1.36366e+21	0.894219
																																											27.75	10.2162	27.75	693.75	0.71606	1.3656e+21	0.894643
																																											27.8	10.1978	27.8	695	0.717075	1.36754e+21	0.895066
																																											27.85	10.1795	27.85	696.25	0.718089	1.36947e+21	0.895487
																																											27.9	10.1612	27.9	697.5	0.7191	1.3714e+21	0.895907
																																											27.95	10.1431	27.95	698.75	0.720109	1.37333e+21	0.896326
																																											28	10.125	28	700	0.721115	1.37525e+21	0.896743
																																											28.05	10.1069	28.05	701.25	0.72212	1.37716e+21	0.89716
																																											28.1	10.0889	28.1	702.5	0.723122	1.37907e+21	0.897574
																																											28.15	10.071	28.15	703.75	0.724122	1.38098e+21	0.897988
																																											28.2	10.0531	28.2	705	0.725119	1.38288e+21	0.8984
																																											28.25	10.0354	28.25	706.25	0.726115	1.38478e+21	0.898811
																																											28.3	10.0176	28.3	707.5	0.727108	1.38668e+21	0.899221
																																											28.35	9.99996	28.35	708.75	0.728099	1.38857e+21	0.899629
																																											28.4	9.98235	28.4	710	0.729088	1.39045e+21	0.900036
																																											28.45	9.96481	28.45	711.25	0.730074	1.39233e+21	0.900442
																																											28.5	9.94733	28.5	712.5	0.731059	1.39421e+21	0.900846
																																											28.55	9.92991	28.55	713.75	0.732041	1.39608e+21	0.901249
																																											28.6	9.91255	28.6	715	0.73302	1.39795e+21	0.901651
																																											28.65	9.89525	28.65	716.25	0.733998	1.39981e+21	0.902052
																																											28.7	9.87801	28.7	717.5	0.734973	1.40167e+21	0.902451
																																											28.75	9.86083	28.75	718.75	0.735945	1.40353e+21	0.902849
																																											28.8	9.84371	28.8	720	0.736916	1.40538e+21	0.903246
																																											28.85	9.82665	28.85	721.25	0.737884	1.40723e+21	0.903641
																																											28.9	9.80965	28.9	722.5	0.73885	1.40907e+21	0.904035
																																											28.95	9.7927	28.95	723.75	0.739814	1.41091e+21	0.904428
																																											29	9.77582	29	725	0.740775	1.41274e+21	0.90482
																																											29.05	9.75899	29.05	726.25	0.741734	1.41457e+21	0.90521
																																											29.1	9.74223	29.1	727.5	0.742691	1.41639e+21	0.905599
																																											29.15	9.72552	29.15	728.75	0.743645	1.41821e+21	0.905987
																																											29.2	9.70886	29.2	730	0.744597	1.42003e+21	0.906373
																																											29.25	9.69227	29.25	731.25	0.745547	1.42184e+21	0.906758
																																											29.3	9.67573	29.3	732.5	0.746494	1.42365e+21	0.907142
																																											29.35	9.65924	29.35	733.75	0.747439	1.42545e+21	0.907525
																																											29.4	9.64282	29.4	735	0.748382	1.42725e+21	0.907906
																																											29.45	9.62644	29.45	736.25	0.749322	1.42904e+21	0.908286
																																											29.5	9.61013	29.5	737.5	0.75026	1.43083e+21	0.908665
																																											29.55	9.59387	29.55	738.75	0.751196	1.43261e+21	0.909043
																																											29.6	9.57766	29.6	740	0.752129	1.43439e+21	0.909419
																																											29.65	9.56151	29.65	741.25	0.75306	1.43617e+21	0.909794
																																											29.7	9.54541	29.7	742.5	0.753989	1.43794e+21	0.910168
																																											29.75	9.52937	29.75	743.75	0.754915	1.43971e+21	0.910541
																																											29.8	9.51338	29.8	745	0.755839	1.44147e+21	0.910912
																																											29.85	9.49745	29.85	746.25	0.75676	1.44323e+21	0.911282
																																											29.9	9.48157	29.9	747.5	0.75768	1.44498e+21	0.911651
																																											29.95	9.46574	29.95	748.75	0.758596	1.44673e+21	0.912018
																																											30	9.44996	30	750	0.759511	1.44847e+21	0.912385
																																											30.05	9.43424	30.05	751.25	0.760423	1.45021e+21	0.91275
																																											30.1	9.41856	30.1	752.5	0.761333	1.45195e+21	0.913114
																																											30.15	9.40295	30.15	753.75	0.76224	1.45368e+21	0.913476
																																											30.2	9.38738	30.2	755	0.763145	1.4554e+21	0.913838
																																											30.25	9.37186	30.25	756.25	0.764048	1.45712e+21	0.914198
																																											30.3	9.3564	30.3	757.5	0.764948	1.45884e+21	0.914557
																																											30.35	9.34098	30.35	758.75	0.765846	1.46055e+21	0.914914
																																											30.4	9.32562	30.4	760	0.766741	1.46226e+21	0.915271
																																											30.45	9.31031	30.45	761.25	0.767634	1.46396e+21	0.915626
																																											30.5	9.29504	30.5	762.5	0.768525	1.46566e+21	0.91598
																																											30.55	9.27983	30.55	763.75	0.769413	1.46736e+21	0.916333
																																											30.6	9.26467	30.6	765	0.770299	1.46904e+21	0.916684
																																											30.65	9.24955	30.65	766.25	0.771182	1.47073e+21	0.917035
																																											30.7	9.23449	30.7	767.5	0.772064	1.47241e+21	0.917384
																																											30.75	9.21947	30.75	768.75	0.772942	1.47409e+21	0.917732
																																											30.8	9.20451	30.8	770	0.773819	1.47576e+21	0.918078
																																											30.85	9.18959	30.85	771.25	0.774692	1.47742e+21	0.918424
																																											30.9	9.17472	30.9	772.5	0.775564	1.47909e+21	0.918768
																																											30.95	9.1599	30.95	773.75	0.776433	1.48074e+21	0.919111
																																											31	9.14512	31	775	0.7773	1.4824e+21	0.919453
																																											31.05	9.1304	31.05	776.25	0.778164	1.48404e+21	0.919794
																																											31.1	9.11572	31.1	777.5	0.779026	1.48569e+21	0.920133
																																											31.15	9.10109	31.15	778.75	0.779886	1.48733e+21	0.920471
																																											31.2	9.0865	31.2	780	0.780743	1.48896e+21	0.920809
																																											31.25	9.07196	31.25	781.25	0.781597	1.49059e+21	0.921144
																																											31.3	9.05747	31.3	782.5	0.78245	1.49222e+21	0.921479
																																											31.35	9.04302	31.35	783.75	0.7833	1.49384e+21	0.921813
																																											31.4	9.02862	31.4	785	0.784147	1.49545e+21	0.922145
																																											31.45	9.01427	31.45	786.25	0.784992	1.49707e+21	0.922476
																																											31.5	8.99996	31.5	787.5	0.785835	1.49867e+21	0.922806
																																											31.55	8.9857	31.55	788.75	0.786675	1.50028e+21	0.923135
																																											31.6	8.97148	31.6	790	0.787513	1.50187e+21	0.923463
																																											31.65	8.95731	31.65	791.25	0.788349	1.50347e+21	0.923789
																																											31.7	8.94318	31.7	792.5	0.789182	1.50506e+21	0.924114
																																											31.75	8.9291	31.75	793.75	0.790012	1.50664e+21	0.924438
																																											31.8	8.91506	31.8	795	0.790841	1.50822e+21	0.924761
																																											31.85	8.90106	31.85	796.25	0.791666	1.5098e+21	0.925083
																																											31.9	8.88711	31.9	797.5	0.79249	1.51137e+21	0.925404
																																											31.95	8.8732	31.95	798.75	0.793311	1.51293e+21	0.925723
																																											32	8.85934	32	800	0.79413	1.51449e+21	0.926042
																																											32.05	8.84552	32.05	801.25	0.794946	1.51605e+21	0.926359
																																											32.1	8.83174	32.1	802.5	0.79576	1.5176e+21	0.926675
																																											32.15	8.818	32.15	803.75	0.796571	1.51915e+21	0.92699
																																											32.2	8.80431	32.2	805	0.79738	1.52069e+21	0.927303
																																											32.25	8.79066	32.25	806.25	0.798187	1.52223e+21	0.927616
																																											32.3	8.77705	32.3	807.5	0.798991	1.52376e+21	0.927927
																																											32.35	8.76349	32.35	808.75	0.799793	1.52529e+21	0.928238
																																											32.4	8.74996	32.4	810	0.800592	1.52682e+21	0.928547
																																											32.45	8.73648	32.45	811.25	0.801389	1.52834e+21	0.928855
																																											32.5	8.72304	32.5	812.5	0.802184	1.52985e+21	0.929162
																																											32.55	8.70964	32.55	813.75	0.802976	1.53136e+21	0.929468
																																											32.6	8.69628	32.6	815	0.803766	1.53287e+21	0.929772
																																											32.65	8.68296	32.65	816.25	0.804553	1.53437e+21	0.930076
																																											32.7	8.66969	32.7	817.5	0.805338	1.53587e+21	0.930378
																																											32.75	8.65645	32.75	818.75	0.806121	1.53736e+21	0.930679
																																											32.8	8.64326	32.8	820	0.806901	1.53885e+21	0.93098
																																											32.85	8.6301	32.85	821.25	0.807679	1.54033e+21	0.931279
																																											32.9	8.61698	32.9	822.5	0.808455	1.54181e+21	0.931577
																																											32.95	8.60391	32.95	823.75	0.809228	1.54329e+21	0.931873
																																											33	8.59087	33	825	0.809998	1.54476e+21	0.932169
																																											33.05	8.57788	33.05	826.25	0.810767	1.54622e+21	0.932464
																																											33.1	8.56492	33.1	827.5	0.811533	1.54768e+21	0.932757
																																											33.15	8.552	33.15	828.75	0.812296	1.54914e+21	0.93305
																																											33.2	8.53912	33.2	830	0.813057	1.55059e+21	0.933341
																																											33.25	8.52628	33.25	831.25	0.813816	1.55204e+21	0.933631
																																											33.3	8.51348	33.3	832.5	0.814573	1.55348e+21	0.933921
																																											33.35	8.50071	33.35	833.75	0.815327	1.55492e+21	0.934209
																																											33.4	8.48799	33.4	835	0.816078	1.55635e+21	0.934496
																																											33.45	8.4753	33.45	836.25	0.816828	1.55778e+21	0.934782
																																											33.5	8.46265	33.5	837.5	0.817574	1.5592e+21	0.935066
																																											33.55	8.45004	33.55	838.75	0.818319	1.56062e+21	0.93535
																																											33.6	8.43746	33.6	840	0.819061	1.56204e+21	0.935633
																																											33.65	8.42493	33.65	841.25	0.819801	1.56345e+21	0.935914
																																											33.7	8.41243	33.7	842.5	0.820538	1.56486e+21	0.936195
																																											33.75	8.39996	33.75	843.75	0.821274	1.56626e+21	0.936474
																																											33.8	8.38754	33.8	845	0.822006	1.56766e+21	0.936753
																																											33.85	8.37515	33.85	846.25	0.822737	1.56905e+21	0.93703
																																											33.9	8.3628	33.9	847.5	0.823465	1.57044e+21	0.937307
																																											33.95	8.35048	33.95	848.75	0.82419	1.57182e+21	0.937582
																																											34	8.3382	34	850	0.824914	1.5732e+21	0.937856
																																											34.05	8.32596	34.05	851.25	0.825635	1.57458e+21	0.938129
																																											34.1	8.31375	34.1	852.5	0.826353	1.57595e+21	0.938401
																																											34.15	8.30158	34.15	853.75	0.82707	1.57731e+21	0.938672
																																											34.2	8.28944	34.2	855	0.827784	1.57867e+21	0.938942
																																											34.25	8.27734	34.25	856.25	0.828495	1.58003e+21	0.939211
																																											34.3	8.26527	34.3	857.5	0.829205	1.58138e+21	0.939479
																																											34.35	8.25324	34.35	858.75	0.829911	1.58273e+21	0.939746
																																											34.4	8.24124	34.4	860	0.830616	1.58408e+21	0.940012
																																											34.45	8.22928	34.45	861.25	0.831318	1.58542e+21	0.940277
																																											34.5	8.21736	34.5	862.5	0.832018	1.58675e+21	0.940541
																																											34.55	8.20546	34.55	863.75	0.832716	1.58808e+21	0.940804
																																											34.6	8.19361	34.6	865	0.833411	1.58941e+21	0.941065
																																											34.65	8.18178	34.65	866.25	0.834104	1.59073e+21	0.941326
																																											34.7	8.16999	34.7	867.5	0.834795	1.59205e+21	0.941586
																																											34.75	8.15824	34.75	868.75	0.835484	1.59336e+21	0.941845
																																											34.8	8.14652	34.8	870	0.83617	1.59467e+21	0.942102
																																											34.85	8.13483	34.85	871.25	0.836853	1.59597e+21	0.942359
																																											34.9	8.12317	34.9	872.5	0.837535	1.59727e+21	0.942615
																																											34.95	8.11155	34.95	873.75	0.838214	1.59857e+21	0.94287
																																											35	8.09997	35	875	0.838891	1.59986e+21	0.943123
																																											35.05	8.08841	35.05	876.25	0.839566	1.60114e+21	0.943376
																																											35.1	8.07689	35.1	877.5	0.840238	1.60243e+21	0.943628
																																											35.15	8.0654	35.15	878.75	0.840908	1.6037e+21	0.943879
																																											35.2	8.05394	35.2	880	0.841576	1.60498e+21	0.944128
																																											35.25	8.04252	35.25	881.25	0.842241	1.60625e+21	0.944377
																																											35.3	8.03113	35.3	882.5	0.842905	1.60751e+21	0.944625
																																											35.35	8.01977	35.35	883.75	0.843565	1.60877e+21	0.944872
																																											35.4	8.00844	35.4	885	0.844224	1.61003e+21	0.945118
																																											35.45	7.99715	35.45	886.25	0.844881	1.61128e+21	0.945363
																																											35.5	7.98588	35.5	887.5	0.845535	1.61253e+21	0.945607
																																											35.55	7.97465	35.55	888.75	0.846187	1.61377e+21	0.94585
																																											35.6	7.96345	35.6	890	0.846836	1.61501e+21	0.946092
																																											35.65	7.95228	35.65	891.25	0.847484	1.61624e+21	0.946333
																																											35.7	7.94114	35.7	892.5	0.848129	1.61747e+21	0.946573
																																											35.75	7.93004	35.75	893.75	0.848772	1.6187e+21	0.946812
																																											35.8	7.91896	35.8	895	0.849412	1.61992e+21	0.94705
																																											35.85	7.90792	35.85	896.25	0.850051	1.62114e+21	0.947287
																																											35.9	7.8969	35.9	897.5	0.850687	1.62235e+21	0.947523
																																											35.95	7.88592	35.95	898.75	0.851321	1.62356e+21	0.947759
																																											36	7.87497	36	900	0.851953	1.62477e+21	0.947993
																																											36.05	7.86404	36.05	901.25	0.852582	1.62597e+21	0.948227
																																											36.1	7.85315	36.1	902.5	0.85321	1.62716e+21	0.948459
																																											36.15	7.84229	36.15	903.75	0.853835	1.62836e+21	0.948691
																																											36.2	7.83146	36.2	905	0.854458	1.62954e+21	0.948921
																																											36.25	7.82066	36.25	906.25	0.855078	1.63073e+21	0.949151
																																											36.3	7.80988	36.3	907.5	0.855697	1.63191e+21	0.94938
																																											36.35	7.79914	36.35	908.75	0.856313	1.63308e+21	0.949608
																																											36.4	7.78843	36.4	910	0.856927	1.63425e+21	0.949835
																																											36.45	7.77774	36.45	911.25	0.857539	1.63542e+21	0.950061
																																											36.5	7.76709	36.5	912.5	0.858149	1.63658e+21	0.950286
																																											36.55	7.75647	36.55	913.75	0.858756	1.63774e+21	0.95051
																																											36.6	7.74587	36.6	915	0.859362	1.6389e+21	0.950733
																																											36.65	7.7353	36.65	916.25	0.859965	1.64005e+21	0.950956
																																											36.7	7.72476	36.7	917.5	0.860566	1.64119e+21	0.951177
																																											36.75	7.71425	36.75	918.75	0.861165	1.64234e+21	0.951398
																																											36.8	7.70377	36.8	920	0.861762	1.64347e+21	0.951617
																																											36.85	7.69332	36.85	921.25	0.862356	1.64461e+21	0.951836
																																											36.9	7.68289	36.9	922.5	0.862949	1.64574e+21	0.952054
																																											36.95	7.6725	36.95	923.75	0.863539	1.64686e+21	0.952271
																																											37	7.66213	37	925	0.864127	1.64799e+21	0.952487
																																											37.05	7.65179	37.05	926.25	0.864713	1.6491e+21	0.952703
																																											37.1	7.64148	37.1	927.5	0.865297	1.65022e+21	0.952917
																																											37.15	7.63119	37.15	928.75	0.865879	1.65133e+21	0.95313
																																											37.2	7.62094	37.2	930	0.866458	1.65243e+21	0.953343
																																											37.25	7.61071	37.25	931.25	0.867036	1.65353e+21	0.953555
																																											37.3	7.6005	37.3	932.5	0.867611	1.65463e+21	0.953766
																																											37.35	7.59033	37.35	933.75	0.868184	1.65572e+21	0.953976
																																											37.4	7.58018	37.4	935	0.868756	1.65681e+21	0.954185
																																											37.45	7.57006	37.45	936.25	0.869325	1.6579e+21	0.954393
																																											37.5	7.55997	37.5	937.5	0.869892	1.65898e+21	0.954601
																																											37.55	7.5499	37.55	938.75	0.870456	1.66006e+21	0.954807
																																											37.6	7.53986	37.6	940	0.871019	1.66113e+21	0.955013
																																											37.65	7.52985	37.65	941.25	0.87158	1.6622e+21	0.955218
																																											37.7	7.51986	37.7	942.5	0.872138	1.66326e+21	0.955422
																																											37.75	7.5099	37.75	943.75	0.872695	1.66433e+21	0.955625
																																											37.8	7.49997	37.8	945	0.873249	1.66538e+21	0.955827
																																											37.85	7.49006	37.85	946.25	0.873802	1.66644e+21	0.956029
																																											37.9	7.48018	37.9	947.5	0.874352	1.66749e+21	0.956229
																																											37.95	7.47032	37.95	948.75	0.8749	1.66853e+21	0.956429
																																											38	7.46049	38	950	0.875447	1.66957e+21	0.956628
																																											38.05	7.45069	38.05	951.25	0.875991	1.67061e+21	0.956826
																																											38.1	7.44091	38.1	952.5	0.876533	1.67164e+21	0.957024
																																											38.15	7.43116	38.15	953.75	0.877073	1.67267e+21	0.95722
																																											38.2	7.42143	38.2	955	0.877611	1.6737e+21	0.957416
																																											38.25	7.41173	38.25	956.25	0.878147	1.67472e+21	0.957611
																																											38.3	7.40206	38.3	957.5	0.878681	1.67574e+21	0.957805
																																											38.35	7.39241	38.35	958.75	0.879213	1.67676e+21	0.957998
																																											38.4	7.38278	38.4	960	0.879743	1.67777e+21	0.958191
																																											38.45	7.37318	38.45	961.25	0.880271	1.67877e+21	0.958382
																																											38.5	7.36361	38.5	962.5	0.880797	1.67978e+21	0.958573
																																											38.55	7.35405	38.55	963.75	0.881321	1.68078e+21	0.958763
																																											38.6	7.34453	38.6	965	0.881843	1.68177e+21	0.958952
																																											38.65	7.33503	38.65	966.25	0.882363	1.68276e+21	0.959141
																																											38.7	7.32555	38.7	967.5	0.882881	1.68375e+21	0.959329
																																											38.75	7.3161	38.75	968.75	0.883397	1.68474e+21	0.959515
																																											38.8	7.30667	38.8	970	0.883911	1.68572e+21	0.959702
																																											38.85	7.29727	38.85	971.25	0.884423	1.68669e+21	0.959887
																																											38.9	7.28789	38.9	972.5	0.884933	1.68767e+21	0.960071
																																											38.95	7.27853	38.95	973.75	0.885441	1.68863e+21	0.960255
																																											39	7.2692	39	975	0.885948	1.6896e+21	0.960438
																																											39.05	7.25989	39.05	976.25	0.886452	1.69056e+21	0.96062
																																											39.1	7.25061	39.1	977.5	0.886954	1.69152e+21	0.960802
																																											39.15	7.24135	39.15	978.75	0.887455	1.69247e+21	0.960982
																																											39.2	7.23211	39.2	980	0.887953	1.69342e+21	0.961162
																																											39.25	7.2229	39.25	981.25	0.888449	1.69437e+21	0.961341
																																											39.3	7.21371	39.3	982.5	0.888944	1.69531e+21	0.96152
																																											39.35	7.20454	39.35	983.75	0.889437	1.69625e+21	0.961697
																																											39.4	7.1954	39.4	985	0.889927	1.69719e+21	0.961874
																																											39.45	7.18628	39.45	986.25	0.890416	1.69812e+21	0.96205
																																											39.5	7.17718	39.5	987.5	0.890903	1.69905e+21	0.962225
																																											39.55	7.16811	39.55	988.75	0.891388	1.69998e+21	0.9624
																																											39.6	7.15906	39.6	990	0.891871	1.7009e+21	0.962574
																																											39.65	7.15003	39.65	991.25	0.892353	1.70181e+21	0.962747
																																											39.7	7.14103	39.7	992.5	0.892832	1.70273e+21	0.962919
																																											39.75	7.13205	39.75	993.75	0.893309	1.70364e+21	0.963091
																																											39.8	7.12309	39.8	995	0.893785	1.70455e+21	0.963262
																																											39.85	7.11415	39.85	996.25	0.894259	1.70545e+21	0.963432
																																											39.9	7.10523	39.9	997.5	0.894731	1.70635e+21	0.963601
																																											39.95	7.09634	39.95	998.75	0.895201	1.70725e+21	0.96377
																																											40	7.08747	40	1000	0.895669	1.70814e+21	0.963938
																																											40.05	7.07862	40.05	1001.25	0.896135	1.70903e+21	0.964105
																																											40.1	7.0698	40.1	1002.5	0.8966	1.70991e+21	0.964272
																																											40.15	7.06099	40.15	1003.75	0.897062	1.7108e+21	0.964438
																																											40.2	7.05221	40.2	1005	0.897523	1.71167e+21	0.964603
																																											40.25	7.04345	40.25	1006.25	0.897982	1.71255e+21	0.964767
																																											40.3	7.03471	40.3	1007.5	0.898439	1.71342e+21	0.964931
																																											40.35	7.02599	40.35	1008.75	0.898894	1.71429e+21	0.965094
																																											40.4	7.0173	40.4	1010	0.899348	1.71516e+21	0.965256
																																											40.45	7.00862	40.45	1011.25	0.8998	1.71602e+21	0.965418
																																											40.5	6.99997	40.5	1012.5	0.90025	1.71687e+21	0.965579
																																											40.55	6.99134	40.55	1013.75	0.900698	1.71773e+21	0.965739
																																											40.6	6.98273	40.6	1015	0.901144	1.71858e+21	0.965898
																																											40.65	6.97414	40.65	1016.25	0.901588	1.71943e+21	0.966057
																																											40.7	6.96557	40.7	1017.5	0.902031	1.72027e+21	0.966215
																																											40.75	6.95703	40.75	1018.75	0.902472	1.72111e+21	0.966373
																																											40.8	6.9485	40.8	1020	0.902911	1.72195e+21	0.966529
																																											40.85	6.94	40.85	1021.25	0.903349	1.72279e+21	0.966685
																																											40.9	6.93151	40.9	1022.5	0.903784	1.72362e+21	0.966841
																																											40.95	6.92305	40.95	1023.75	0.904218	1.72444e+21	0.966995
																																											41	6.9146	41	1025	0.904651	1.72527e+21	0.96715
																																											41.05	6.90618	41.05	1026.25	0.905081	1.72609e+21	0.967303
																																											41.1	6.89778	41.1	1027.5	0.90551	1.72691e+21	0.967456
																																											41.15	6.8894	41.15	1028.75	0.905937	1.72772e+21	0.967608
																																											41.2	6.88104	41.2	1030	0.906362	1.72853e+21	0.967759
																																											41.25	6.8727	41.25	1031.25	0.906785	1.72934e+21	0.96791
																																											41.3	6.86438	41.3	1032.5	0.907207	1.73014e+21	0.96806
																																											41.35	6.85608	41.35	1033.75	0.907627	1.73094e+21	0.968209
																																											41.4	6.8478	41.4	1035	0.908045	1.73174e+21	0.968358
																																											41.45	6.83954	41.45	1036.25	0.908462	1.73254e+21	0.968506
																																											41.5	6.8313	41.5	1037.5	0.908877	1.73333e+21	0.968653
																																											41.55	6.82308	41.55	1038.75	0.90929	1.73412e+21	0.9688
																																											41.6	6.81488	41.6	1040	0.909702	1.7349e+21	0.968946
																																											41.65	6.80669	41.65	1041.25	0.910112	1.73568e+21	0.969092
																																											41.7	6.79853	41.7	1042.5	0.91052	1.73646e+21	0.969237
																																											41.75	6.79039	41.75	1043.75	0.910926	1.73724e+21	0.969381
																																											41.8	6.78227	41.8	1045	0.911331	1.73801e+21	0.969524
																																											41.85	6.77416	41.85	1046.25	0.911735	1.73878e+21	0.969667
																																											41.9	6.76608	41.9	1047.5	0.912136	1.73954e+21	0.96981
																																											41.95	6.75802	41.95	1048.75	0.912536	1.74031e+21	0.969951
																																											42	6.74997	42	1050	0.912934	1.74107e+21	0.970093
																																											42.05	6.74195	42.05	1051.25	0.913331	1.74182e+21	0.970233
																																											42.1	6.73394	42.1	1052.5	0.913726	1.74258e+21	0.970373
																																											42.15	6.72595	42.15	1053.75	0.914119	1.74333e+21	0.970512
																																											42.2	6.71798	42.2	1055	0.914511	1.74407e+21	0.970651
																																											42.25	6.71003	42.25	1056.25	0.914901	1.74482e+21	0.970789
																																											42.3	6.7021	42.3	1057.5	0.915289	1.74556e+21	0.970926
																																											42.35	6.69419	42.35	1058.75	0.915676	1.7463e+21	0.971063
																																											42.4	6.68629	42.4	1060	0.916062	1.74703e+21	0.971199
																																											42.45	6.67842	42.45	1061.25	0.916445	1.74776e+21	0.971335
																																											42.5	6.67056	42.5	1062.5	0.916827	1.74849e+21	0.97147
																																											42.55	6.66272	42.55	1063.75	0.917208	1.74922e+21	0.971604
																																											42.6	6.6549	42.6	1065	0.917587	1.74994e+21	0.971738
																																											42.65	6.6471	42.65	1066.25	0.917964	1.75066e+21	0.971871
																																											42.7	6.63932	42.7	1067.5	0.91834	1.75137e+21	0.972003
																																											42.75	6.63155	42.75	1068.75	0.918714	1.75209e+21	0.972135
																																											42.8	6.6238	42.8	1070	0.919087	1.7528e+21	0.972267
																																											42.85	6.61607	42.85	1071.25	0.919458	1.75351e+21	0.972398
																																											42.9	6.60836	42.9	1072.5	0.919827	1.75421e+21	0.972528
																																											42.95	6.60067	42.95	1073.75	0.920195	1.75491e+21	0.972658
																																											43	6.593	43	1075	0.920561	1.75561e+21	0.972787
																																											43.05	6.58534	43.05	1076.25	0.920926	1.75631e+21	0.972915
																																											43.1	6.5777	43.1	1077.5	0.92129	1.757e+21	0.973043
																																											43.15	6.57008	43.15	1078.75	0.921651	1.75769e+21	0.97317
																																											43.2	6.56247	43.2	1080	0.922012	1.75838e+21	0.973297
																																											43.25	6.55489	43.25	1081.25	0.922371	1.75906e+21	0.973423
																																											43.3	6.54732	43.3	1082.5	0.922728	1.75974e+21	0.973549
																																											43.35	6.53976	43.35	1083.75	0.923084	1.76042e+21	0.973674
																																											43.4	6.53223	43.4	1085	0.923438	1.7611e+21	0.973799
																																											43.45	6.52471	43.45	1086.25	0.923791	1.76177e+21	0.973923
																																											43.5	6.51721	43.5	1087.5	0.924142	1.76244e+21	0.974046
																																											43.55	6.50973	43.55	1088.75	0.924492	1.76311e+21	0.974169
																																											43.6	6.50227	43.6	1090	0.92484	1.76377e+21	0.974291
																																											43.65	6.49482	43.65	1091.25	0.925187	1.76443e+21	0.974413
																																											43.7	6.48739	43.7	1092.5	0.925532	1.76509e+21	0.974534
																																											43.75	6.47997	43.75	1093.75	0.925876	1.76575e+21	0.974655
																																											43.8	6.47258	43.8	1095	0.926218	1.7664e+21	0.974775
																																											43.85	6.4652	43.85	1096.25	0.926559	1.76705e+21	0.974895
																																											43.9	6.45783	43.9	1097.5	0.926899	1.7677e+21	0.975014
																																											43.95	6.45048	43.95	1098.75	0.927237	1.76834e+21	0.975132
																																											44	6.44315	44	1100	0.927574	1.76898e+21	0.97525
																																											44.05	6.43584	44.05	1101.25	0.927909	1.76962e+21	0.975368
																																											44.1	6.42854	44.1	1102.5	0.928242	1.77026e+21	0.975485
																																											44.15	6.42126	44.15	1103.75	0.928575	1.77089e+21	0.975601
																																											44.2	6.414	44.2	1105	0.928906	1.77153e+21	0.975717
																																											44.25	6.40675	44.25	1106.25	0.929235	1.77215e+21	0.975832
																																											44.3	6.39952	44.3	1107.5	0.929563	1.77278e+21	0.975947
																																											44.35	6.39231	44.35	1108.75	0.92989	1.7734e+21	0.976062
																																											44.4	6.38511	44.4	1110	0.930215	1.77402e+21	0.976175
																																											44.45	6.37793	44.45	1111.25	0.930539	1.77464e+21	0.976289
																																											44.5	6.37076	44.5	1112.5	0.930862	1.77526e+21	0.976401
																																											44.55	6.36361	44.55	1113.75	0.931183	1.77587e+21	0.976514
																																											44.6	6.35648	44.6	1115	0.931502	1.77648e+21	0.976625
																																											44.65	6.34936	44.65	1116.25	0.931821	1.77708e+21	0.976737
																																											44.7	6.34226	44.7	1117.5	0.932138	1.77769e+21	0.976847
																																											44.75	6.33517	44.75	1118.75	0.932453	1.77829e+21	0.976958
																																											44.8	6.3281	44.8	1120	0.932768	1.77889e+21	0.977067
																																											44.85	6.32104	44.85	1121.25	0.93308	1.77949e+21	0.977177
																																											44.9	6.314	44.9	1122.5	0.933392	1.78008e+21	0.977285
																																											44.95	6.30698	44.95	1123.75	0.933702	1.78067e+21	0.977394
																																											45	6.29997	45	1125	0.934011	1.78126e+21	0.977501
																																											45.05	6.29298	45.05	1126.25	0.934318	1.78185e+21	0.977609
																																											45.1	6.286	45.1	1127.5	0.934625	1.78243e+21	0.977715
																																											45.15	6.27904	45.15	1128.75	0.93493	1.78301e+21	0.977822
																																											45.2	6.2721	45.2	1130	0.935233	1.78359e+21	0.977927
																																											45.25	6.26517	45.25	1131.25	0.935535	1.78417e+21	0.978033
																																											45.3	6.25825	45.3	1132.5	0.935836	1.78474e+21	0.978138
																																											45.35	6.25135	45.35	1133.75	0.936136	1.78531e+21	0.978242
																																											45.4	6.24447	45.4	1135	0.936434	1.78588e+21	0.978346
																																											45.45	6.2376	45.45	1136.25	0.936731	1.78645e+21	0.978449
																																											45.5	6.23074	45.5	1137.5	0.937027	1.78701e+21	0.978552
																																											45.55	6.2239	45.55	1138.75	0.937321	1.78757e+21	0.978655
																																											45.6	6.21708	45.6	1140	0.937614	1.78813e+21	0.978757
																																											45.65	6.21027	45.65	1141.25	0.937906	1.78869e+21	0.978858
																																											45.7	6.20347	45.7	1142.5	0.938197	1.78924e+21	0.978959
																																											45.75	6.1967	45.75	1143.75	0.938486	1.7898e+21	0.97906
																																											45.8	6.18993	45.8	1145	0.938774	1.79034e+21	0.97916
																																											45.85	6.18318	45.85	1146.25	0.939061	1.79089e+21	0.97926
																																											45.9	6.17644	45.9	1147.5	0.939346	1.79144e+21	0.979359
																																											45.95	6.16972	45.95	1148.75	0.93963	1.79198e+21	0.979458
																																											46	6.16302	46	1150	0.939913	1.79252e+21	0.979556
																																											46.05	6.15633	46.05	1151.25	0.940195	1.79306e+21	0.979654
																																											46.1	6.14965	46.1	1152.5	0.940476	1.79359e+21	0.979751
																																											46.15	6.14299	46.15	1153.75	0.940755	1.79412e+21	0.979848
																																											46.2	6.13634	46.2	1155	0.941033	1.79465e+21	0.979945
																																											46.25	6.1297	46.25	1156.25	0.94131	1.79518e+21	0.980041
																																											46.3	6.12308	46.3	1157.5	0.941585	1.79571e+21	0.980137
																																											46.35	6.11648	46.35	1158.75	0.94186	1.79623e+21	0.980232
																																											46.4	6.10989	46.4	1160	0.942133	1.79675e+21	0.980327
																																											46.45	6.10331	46.45	1161.25	0.942405	1.79727e+21	0.980421
																																											46.5	6.09675	46.5	1162.5	0.942676	1.79779e+21	0.980515
																																											46.55	6.0902	46.55	1163.75	0.942945	1.7983e+21	0.980608
																																											46.6	6.08367	46.6	1165	0.943214	1.79881e+21	0.980701
																																											46.65	6.07714	46.65	1166.25	0.943481	1.79932e+21	0.980794
																																											46.7	6.07064	46.7	1167.5	0.943747	1.79983e+21	0.980886
																																											46.75	6.06415	46.75	1168.75	0.944012	1.80033e+21	0.980978
																																											46.8	6.05767	46.8	1170	0.944276	1.80084e+21	0.981069
																																											46.85	6.0512	46.85	1171.25	0.944538	1.80134e+21	0.98116
																																											46.9	6.04475	46.9	1172.5	0.944799	1.80184e+21	0.98125
																																											46.95	6.03831	46.95	1173.75	0.94506	1.80233e+21	0.981341
																																											47	6.03189	47	1175	0.945319	1.80283e+21	0.98143
																																											47.05	6.02548	47.05	1176.25	0.945577	1.80332e+21	0.981519
																																											47.1	6.01908	47.1	1177.5	0.945833	1.80381e+21	0.981608
																																											47.15	6.0127	47.15	1178.75	0.946089	1.8043e+21	0.981697
																																											47.2	6.00633	47.2	1180	0.946343	1.80478e+21	0.981785
																																											47.25	5.99997	47.25	1181.25	0.946597	1.80526e+21	0.981872
																																											47.3	5.99363	47.3	1182.5	0.946849	1.80574e+21	0.981959
																																											47.35	5.9873	47.35	1183.75	0.9471	1.80622e+21	0.982046
																																											47.4	5.98099	47.4	1185	0.94735	1.8067e+21	0.982133
																																											47.45	5.97469	47.45	1186.25	0.947599	1.80717e+21	0.982219
																																											47.5	5.9684	47.5	1187.5	0.947846	1.80765e+21	0.982304
																																											47.55	5.96212	47.55	1188.75	0.948093	1.80812e+21	0.982389
																																											47.6	5.95586	47.6	1190	0.948339	1.80859e+21	0.982474
																																											47.65	5.94961	47.65	1191.25	0.948583	1.80905e+21	0.982559
																																											47.7	5.94337	47.7	1192.5	0.948826	1.80952e+21	0.982643
																																											47.75	5.93715	47.75	1193.75	0.949069	1.80998e+21	0.982726
																																											47.8	5.93094	47.8	1195	0.94931	1.81044e+21	0.982809
																																											47.85	5.92474	47.85	1196.25	0.94955	1.8109e+21	0.982892
																																											47.9	5.91856	47.9	1197.5	0.949789	1.81135e+21	0.982975
																																											47.95	5.91238	47.95	1198.75	0.950027	1.81181e+21	0.983057
																																											48	5.90623	48	1200	0.950263	1.81226e+21	0.983138
																																											48.05	5.90008	48.05	1201.25	0.950499	1.81271e+21	0.98322
																																											48.1	5.89395	48.1	1202.5	0.950734	1.81315e+21	0.983301
																																											48.15	5.88783	48.15	1203.75	0.950968	1.8136e+21	0.983381
																																											48.2	5.88172	48.2	1205	0.9512	1.81404e+21	0.983461
																																											48.25	5.87562	48.25	1206.25	0.951432	1.81449e+21	0.983541
																																											48.3	5.86954	48.3	1207.5	0.951662	1.81492e+21	0.983621
																																											48.35	5.86347	48.35	1208.75	0.951892	1.81536e+21	0.9837
																																											48.4	5.85741	48.4	1210	0.95212	1.8158e+21	0.983778
																																											48.45	5.85137	48.45	1211.25	0.952348	1.81623e+21	0.983857
																																											48.5	5.84534	48.5	1212.5	0.952574	1.81666e+21	0.983935
																																											48.55	5.83932	48.55	1213.75	0.952799	1.81709e+21	0.984012
																																											48.6	5.83331	48.6	1215	0.953024	1.81752e+21	0.984089
																																											48.65	5.82731	48.65	1216.25	0.953247	1.81795e+21	0.984166
																																											48.7	5.82133	48.7	1217.5	0.95347	1.81837e+21	0.984243
																																											48.75	5.81536	48.75	1218.75	0.953691	1.81879e+21	0.984319
																																											48.8	5.8094	48.8	1220	0.953911	1.81921e+21	0.984395
																																											48.85	5.80346	48.85	1221.25	0.95413	1.81963e+21	0.98447
																																											48.9	5.79752	48.9	1222.5	0.954349	1.82005e+21	0.984545
																																											48.95	5.7916	48.95	1223.75	0.954566	1.82046e+21	0.98462
																																											49	5.78569	49	1225	0.954783	1.82088e+21	0.984694
																																											49.05	5.77979	49.05	1226.25	0.954998	1.82129e+21	0.984768
																																											49.1	5.77391	49.1	1227.5	0.955212	1.82169e+21	0.984842
																																											49.15	5.76803	49.15	1228.75	0.955426	1.8221e+21	0.984916
																																											49.2	5.76217	49.2	1230	0.955638	1.82251e+21	0.984989
																																											49.25	5.75632	49.25	1231.25	0.95585	1.82291e+21	0.985061
																																											49.3	5.75048	49.3	1232.5	0.95606	1.82331e+21	0.985133
																																											49.35	5.74466	49.35	1233.75	0.95627	1.82371e+21	0.985205
																																											49.4	5.73884	49.4	1235	0.956478	1.82411e+21	0.985277
																																											49.45	5.73304	49.45	1236.25	0.956686	1.82451e+21	0.985348
																																											49.5	5.72725	49.5	1237.5	0.956893	1.8249e+21	0.985419
																																											49.55	5.72147	49.55	1238.75	0.957099	1.82529e+21	0.98549
																																											49.6	5.7157	49.6	1240	0.957303	1.82568e+21	0.98556
																																											49.65	5.70995	49.65	1241.25	0.957507	1.82607e+21	0.98563
																																											49.7	5.7042	49.7	1242.5	0.95771	1.82646e+21	0.9857
																																											49.75	5.69847	49.75	1243.75	0.957912	1.82684e+21	0.985769
																																											49.8	5.69275	49.8	1245	0.958113	1.82723e+21	0.985838
																																											49.85	5.68704	49.85	1246.25	0.958314	1.82761e+21	0.985907
																																											49.9	5.68134	49.9	1247.5	0.958513	1.82799e+21	0.985975
																																											49.95	5.67565	49.95	1248.75	0.958711	1.82837e+21	0.986043
																																											50	5.66998	50	1250	0.958909	1.82874e+21	0.986111
																																											50.05	5.66431	50.05	1251.25	0.959105	1.82912e+21	0.986178
																																											50.1	5.65866	50.1	1252.5	0.959301	1.82949e+21	0.986245
																																											50.15	5.65302	50.15	1253.75	0.959496	1.82986e+21	0.986312
																																											50.2	5.64739	50.2	1255	0.95969	1.83023e+21	0.986378
																																											50.25	5.64177	50.25	1256.25	0.959883	1.8306e+21	0.986445
																																											50.3	5.63616	50.3	1257.5	0.960075	1.83097e+21	0.98651
																																											50.35	5.63056	50.35	1258.75	0.960266	1.83133e+21	0.986576
																																											50.4	5.62498	50.4	1260	0.960456	1.8317e+21	0.986641
																																											50.45	5.6194	50.45	1261.25	0.960646	1.83206e+21	0.986706
																																											50.5	5.61384	50.5	1262.5	0.960834	1.83242e+21	0.986771
																																											50.55	5.60828	50.55	1263.75	0.961022	1.83277e+21	0.986835
																																											50.6	5.60274	50.6	1265	0.961209	1.83313e+21	0.986899
																																											50.65	5.59721	50.65	1266.25	0.961395	1.83349e+21	0.986962
																																											50.7	5.59169	50.7	1267.5	0.96158	1.83384e+21	0.987026
																																											50.75	5.58618	50.75	1268.75	0.961764	1.83419e+21	0.987089
																																											50.8	5.58069	50.8	1270	0.961948	1.83454e+21	0.987152
																																											50.85	5.5752	50.85	1271.25	0.96213	1.83489e+21	0.987214
																																											50.9	5.56972	50.9	1272.5	0.962312	1.83524e+21	0.987276
																																											50.95	5.56426	50.95	1273.75	0.962493	1.83558e+21	0.987338
																																											51	5.5588	51	1275	0.962673	1.83592e+21	0.9874
																																											51.05	5.55336	51.05	1276.25	0.962852	1.83627e+21	0.987461
																																											51.1	5.54792	51.1	1277.5	0.963031	1.83661e+21	0.987522
																																											51.15	5.5425	51.15	1278.75	0.963208	1.83694e+21	0.987583
																																											51.2	5.53709	51.2	1280	0.963385	1.83728e+21	0.987643
																																											51.25	5.53168	51.25	1281.25	0.963561	1.83762e+21	0.987703
																																											51.3	5.52629	51.3	1282.5	0.963736	1.83795e+21	0.987763
																																											51.35	5.52091	51.35	1283.75	0.963911	1.83828e+21	0.987823
																																											51.4	5.51554	51.4	1285	0.964084	1.83861e+21	0.987882
																																											51.45	5.51018	51.45	1286.25	0.964257	1.83894e+21	0.987941
																																											51.5	5.50483	51.5	1287.5	0.964429	1.83927e+21	0.988
																																											51.55	5.49949	51.55	1288.75	0.9646	1.8396e+21	0.988058
																																											51.6	5.49416	51.6	1290	0.96477	1.83992e+21	0.988116
																																											51.65	5.48884	51.65	1291.25	0.96494	1.84025e+21	0.988174
																																											51.7	5.48354	51.7	1292.5	0.965109	1.84057e+21	0.988232
																																											51.75	5.47824	51.75	1293.75	0.965277	1.84089e+21	0.988289
																																											51.8	5.47295	51.8	1295	0.965444	1.84121e+21	0.988346
																																											51.85	5.46767	51.85	1296.25	0.96561	1.84152e+21	0.988403
																																											51.9	5.4624	51.9	1297.5	0.965776	1.84184e+21	0.988459
																																											51.95	5.45715	51.95	1298.75	0.965941	1.84216e+21	0.988516
																																											52	5.4519	52	1300	0.966105	1.84247e+21	0.988571
																																											52.05	5.44666	52.05	1301.25	0.966268	1.84278e+21	0.988627
																																											52.1	5.44144	52.1	1302.5	0.966431	1.84309e+21	0.988683
																																											52.15	5.43622	52.15	1303.75	0.966593	1.8434e+21	0.988738
																																											52.2	5.43101	52.2	1305	0.966754	1.84371e+21	0.988793
																																											52.25	5.42581	52.25	1306.25	0.966914	1.84401e+21	0.988847
																																											52.3	5.42063	52.3	1307.5	0.967074	1.84432e+21	0.988902
																																											52.35	5.41545	52.35	1308.75	0.967232	1.84462e+21	0.988956
																																											52.4	5.41028	52.4	1310	0.967391	1.84492e+21	0.98901
																																											52.45	5.40512	52.45	1311.25	0.967548	1.84522e+21	0.989063
																																											52.5	5.39998	52.5	1312.5	0.967705	1.84552e+21	0.989117
																																											52.55	5.39484	52.55	1313.75	0.96786	1.84582e+21	0.98917
																																											52.6	5.38971	52.6	1315	0.968016	1.84611e+21	0.989223
																																											52.65	5.38459	52.65	1316.25	0.96817	1.84641e+21	0.989275
																																											52.7	5.37948	52.7	1317.5	0.968324	1.8467e+21	0.989328
																																											52.75	5.37438	52.75	1318.75	0.968477	1.84699e+21	0.98938
																																											52.8	5.3693	52.8	1320	0.968629	1.84728e+21	0.989432
																																											52.85	5.36422	52.85	1321.25	0.968781	1.84757e+21	0.989483
																																											52.9	5.35915	52.9	1322.5	0.968932	1.84786e+21	0.989535
																																											52.95	5.35409	52.95	1323.75	0.969082	1.84815e+21	0.989586
																																											53	5.34903	53	1325	0.969231	1.84843e+21	0.989637
																																											53.05	5.34399	53.05	1326.25	0.96938	1.84871e+21	0.989687
																																											53.1	5.33896	53.1	1327.5	0.969528	1.849e+21	0.989738
																																											53.15	5.33394	53.15	1328.75	0.969675	1.84928e+21	0.989788
																																											53.2	5.32892	53.2	1330	0.969822	1.84956e+21	0.989838
																																											53.25	5.32392	53.25	1331.25	0.969968	1.84984e+21	0.989887
																																											53.3	5.31893	53.3	1332.5	0.970113	1.85011e+21	0.989937
																																											53.35	5.31394	53.35	1333.75	0.970258	1.85039e+21	0.989986
																																											53.4	5.30897	53.4	1335	0.970402	1.85066e+21	0.990035
																																											53.45	5.304	53.45	1336.25	0.970545	1.85094e+21	0.990084
																																											53.5	5.29904	53.5	1337.5	0.970688	1.85121e+21	0.990132
																																											53.55	5.2941	53.55	1338.75	0.97083	1.85148e+21	0.99018
																																											53.6	5.28916	53.6	1340	0.970971	1.85175e+21	0.990228
																																											53.65	5.28423	53.65	1341.25	0.971112	1.85202e+21	0.990276
																																											53.7	5.27931	53.7	1342.5	0.971252	1.85228e+21	0.990324
																																											53.75	5.2744	53.75	1343.75	0.971391	1.85255e+21	0.990371
																																											53.8	5.26949	53.8	1345	0.971529	1.85281e+21	0.990418
																																											53.85	5.2646	53.85	1346.25	0.971667	1.85308e+21	0.990465
																																											53.9	5.25972	53.9	1347.5	0.971805	1.85334e+21	0.990512
																																											53.95	5.25484	53.95	1348.75	0.971941	1.8536e+21	0.990558
																																											54	5.24998	54	1350	0.972077	1.85386e+21	0.990604
																																											54.05	5.24512	54.05	1351.25	0.972213	1.85412e+21	0.99065
																																											54.1	5.24027	54.1	1352.5	0.972348	1.85437e+21	0.990696
																																											54.15	5.23543	54.15	1353.75	0.972482	1.85463e+21	0.990742
																																											54.2	5.23061	54.2	1355	0.972615	1.85488e+21	0.990787
																																											54.25	5.22578	54.25	1356.25	0.972748	1.85514e+21	0.990832
																																											54.3	5.22097	54.3	1357.5	0.97288	1.85539e+21	0.990877
																																											54.35	5.21617	54.35	1358.75	0.973012	1.85564e+21	0.990922
																																											54.4	5.21138	54.4	1360	0.973143	1.85589e+21	0.990966
																																											54.45	5.20659	54.45	1361.25	0.973273	1.85614e+21	0.991011
																																											54.5	5.20181	54.5	1362.5	0.973403	1.85639e+21	0.991055
																																											54.55	5.19704	54.55	1363.75	0.973532	1.85663e+21	0.991098
																																											54.6	5.19229	54.6	1365	0.973661	1.85688e+21	0.991142
																																											54.65	5.18754	54.65	1366.25	0.973789	1.85712e+21	0.991185
																																											54.7	5.18279	54.7	1367.5	0.973916	1.85736e+21	0.991229
																																											54.75	5.17806	54.75	1368.75	0.974043	1.85761e+21	0.991272
																																											54.8	5.17334	54.8	1370	0.974169	1.85785e+21	0.991314
																																											54.85	5.16862	54.85	1371.25	0.974294	1.85809e+21	0.991357
																																											54.9	5.16391	54.9	1372.5	0.974419	1.85832e+21	0.991399
																																											54.95	5.15921	54.95	1373.75	0.974544	1.85856e+21	0.991441
																																											55	5.15452	55	1375	0.974667	1.8588e+21	0.991483
																																											55.05	5.14984	55.05	1376.25	0.97479	1.85903e+21	0.991525
																																											55.1	5.14517	55.1	1377.5	0.974913	1.85927e+21	0.991567
																																											55.15	5.1405	55.15	1378.75	0.975035	1.8595e+21	0.991608
																																											55.2	5.13585	55.2	1380	0.975156	1.85973e+21	0.991649
																																											55.25	5.1312	55.25	1381.25	0.975277	1.85996e+21	0.99169
																																											55.3	5.12656	55.3	1382.5	0.975398	1.86019e+21	0.991731
																																											55.35	5.12193	55.35	1383.75	0.975517	1.86042e+21	0.991772
																																											55.4	5.11731	55.4	1385	0.975636	1.86065e+21	0.991812
																																											55.45	5.11269	55.45	1386.25	0.975755	1.86087e+21	0.991852
																																											55.5	5.10809	55.5	1387.5	0.975873	1.8611e+21	0.991892
																																											55.55	5.10349	55.55	1388.75	0.97599	1.86132e+21	0.991932
																																											55.6	5.0989	55.6	1390	0.976107	1.86154e+21	0.991971
																																											55.65	5.09432	55.65	1391.25	0.976224	1.86177e+21	0.992011
																																											55.7	5.08975	55.7	1392.5	0.976339	1.86199e+21	0.99205
																																											55.75	5.08518	55.75	1393.75	0.976455	1.86221e+21	0.992089
																																											55.8	5.08062	55.8	1395	0.976569	1.86243e+21	0.992128
																																											55.85	5.07608	55.85	1396.25	0.976683	1.86264e+21	0.992167
																																											55.9	5.07153	55.9	1397.5	0.976797	1.86286e+21	0.992205
																																											55.95	5.067	55.95	1398.75	0.97691	1.86308e+21	0.992243
																																											56	5.06248	56	1400	0.977023	1.86329e+21	0.992281
																																											56.05	5.05796	56.05	1401.25	0.977135	1.8635e+21	0.992319
																																											56.1	5.05345	56.1	1402.5	0.977246	1.86372e+21	0.992357
																																											56.15	5.04895	56.15	1403.75	0.977357	1.86393e+21	0.992395
																																											56.2	5.04446	56.2	1405	0.977467	1.86414e+21	0.992432
																																											56.25	5.03998	56.25	1406.25	0.977577	1.86435e+21	0.992469
																																											56.3	5.0355	56.3	1407.5	0.977687	1.86456e+21	0.992506
																																											56.35	5.03103	56.35	1408.75	0.977795	1.86476e+21	0.992543
																																											56.4	5.02657	56.4	1410	0.977904	1.86497e+21	0.99258
																																											56.45	5.02212	56.45	1411.25	0.978011	1.86518e+21	0.992616
																																											56.5	5.01768	56.5	1412.5	0.978119	1.86538e+21	0.992652
																																											56.55	5.01324	56.55	1413.75	0.978225	1.86558e+21	0.992689
																																											56.6	5.00881	56.6	1415	0.978332	1.86579e+21	0.992724
																																											56.65	5.00439	56.65	1416.25	0.978437	1.86599e+21	0.99276
																																											56.7	4.99998	56.7	1417.5	0.978543	1.86619e+21	0.992796
																																											56.75	4.99557	56.75	1418.75	0.978647	1.86639e+21	0.992831
																																											56.8	4.99118	56.8	1420	0.978752	1.86659e+21	0.992866
																																											56.85	4.98679	56.85	1421.25	0.978855	1.86678e+21	0.992902
																																											56.9	4.9824	56.9	1422.5	0.978959	1.86698e+21	0.992936
																																											56.95	4.97803	56.95	1423.75	0.979061	1.86718e+21	0.992971
																																											57	4.97366	57	1425	0.979164	1.86737e+21	0.993006
																																											57.05	4.9693	57.05	1426.25	0.979265	1.86757e+21	0.99304
																																											57.1	4.96495	57.1	1427.5	0.979367	1.86776e+21	0.993074
																																											57.15	4.96061	57.15	1428.75	0.979467	1.86795e+21	0.993108
																																											57.2	4.95627	57.2	1430	0.979568	1.86814e+21	0.993142
																																											57.25	4.95194	57.25	1431.25	0.979668	1.86833e+21	0.993176
																																											57.3	4.94762	57.3	1432.5	0.979767	1.86852e+21	0.99321
																																											57.35	4.94331	57.35	1433.75	0.979866	1.86871e+21	0.993243
																																											57.4	4.939	57.4	1435	0.979964	1.8689e+21	0.993276
																																											57.45	4.93471	57.45	1436.25	0.980062	1.86909e+21	0.993309
																																											57.5	4.93041	57.5	1437.5	0.98016	1.86927e+21	0.993342
																																											57.55	4.92613	57.55	1438.75	0.980257	1.86946e+21	0.993375
																																											57.6	4.92185	57.6	1440	0.980353	1.86964e+21	0.993408
																																											57.65	4.91759	57.65	1441.25	0.980449	1.86982e+21	0.99344
																																											57.7	4.91332	57.7	1442.5	0.980545	1.87001e+21	0.993472
																																											57.75	4.90907	57.75	1443.75	0.98064	1.87019e+21	0.993505
																																											57.8	4.90482	57.8	1445	0.980735	1.87037e+21	0.993537
																																											57.85	4.90058	57.85	1446.25	0.980829	1.87055e+21	0.993568
																																											57.9	4.89635	57.9	1447.5	0.980923	1.87073e+21	0.9936
																																											57.95	4.89213	57.95	1448.75	0.981016	1.87091e+21	0.993632
																																											58	4.88791	58	1450	0.981109	1.87108e+21	0.993663
																																											58.05	4.8837	58.05	1451.25	0.981201	1.87126e+21	0.993694
																																											58.1	4.8795	58.1	1452.5	0.981293	1.87143e+21	0.993725
																																											58.15	4.8753	58.15	1453.75	0.981385	1.87161e+21	0.993756
																																											58.2	4.87111	58.2	1455	0.981476	1.87178e+21	0.993787
																																											58.25	4.86693	58.25	1456.25	0.981567	1.87196e+21	0.993817
																																											58.3	4.86276	58.3	1457.5	0.981657	1.87213e+21	0.993848
																																											58.35	4.85859	58.35	1458.75	0.981747	1.8723e+21	0.993878
																																											58.4	4.85443	58.4	1460	0.981836	1.87247e+21	0.993908
																																											58.45	4.85028	58.45	1461.25	0.981925	1.87264e+21	0.993938
																																											58.5	4.84613	58.5	1462.5	0.982014	1.87281e+21	0.993968
																																											58.55	4.84199	58.55	1463.75	0.982102	1.87298e+21	0.993998
																																											58.6	4.83786	58.6	1465	0.98219	1.87314e+21	0.994028
																																											58.65	4.83374	58.65	1466.25	0.982277	1.87331e+21	0.994057
																																											58.7	4.82962	58.7	1467.5	0.982364	1.87348e+21	0.994086
																																											58.75	4.82551	58.75	1468.75	0.98245	1.87364e+21	0.994115
																																											58.8	4.82141	58.8	1470	0.982536	1.8738e+21	0.994144
																																											58.85	4.81731	58.85	1471.25	0.982622	1.87397e+21	0.994173
																																											58.9	4.81322	58.9	1472.5	0.982707	1.87413e+21	0.994202
																																											58.95	4.80914	58.95	1473.75	0.982792	1.87429e+21	0.994231
																																											59	4.80506	59	1475	0.982876	1.87445e+21	0.994259
																																											59.05	4.801	59.05	1476.25	0.98296	1.87461e+21	0.994287
																																											59.1	4.79693	59.1	1477.5	0.983043	1.87477e+21	0.994316
																																											59.15	4.79288	59.15	1478.75	0.983127	1.87493e+21	0.994344
																																											59.2	4.78883	59.2	1480	0.983209	1.87509e+21	0.994371
																																											59.25	4.78479	59.25	1481.25	0.983292	1.87525e+21	0.994399
																																											59.3	4.78076	59.3	1482.5	0.983374	1.8754e+21	0.994427
																																											59.35	4.77673	59.35	1483.75	0.983455	1.87556e+21	0.994454
																																											59.4	4.77271	59.4	1485	0.983536	1.87571e+21	0.994482
																																											59.45	4.76869	59.45	1486.25	0.983617	1.87587e+21	0.994509
																																											59.5	4.76469	59.5	1487.5	0.983698	1.87602e+21	0.994536
																																											59.55	4.76069	59.55	1488.75	0.983777	1.87617e+21	0.994563
																																											59.6	4.75669	59.6	1490	0.983857	1.87632e+21	0.99459
																																											59.65	4.7527	59.65	1491.25	0.983936	1.87647e+21	0.994617
																																											59.7	4.74872	59.7	1492.5	0.984015	1.87663e+21	0.994643
																																											59.75	4.74475	59.75	1493.75	0.984094	1.87677e+21	0.99467
																																											59.8	4.74078	59.8	1495	0.984172	1.87692e+21	0.994696
																																											59.85	4.73682	59.85	1496.25	0.984249	1.87707e+21	0.994722
																																											59.9	4.73287	59.9	1497.5	0.984327	1.87722e+21	0.994748
																																											59.95	4.72892	59.95	1498.75	0.984404	1.87737e+21	0.994774
																																											60	4.72498	60	1500	0.98448	1.87751e+21	0.9948
																																											60.05	4.72105	60.05	1501.25	0.984556	1.87766e+21	0.994825
																																											60.1	4.71712	60.1	1502.5	0.984632	1.8778e+21	0.994851
																																											60.15	4.7132	60.15	1503.75	0.984708	1.87795e+21	0.994876
																																											60.2	4.70928	60.2	1505	0.984783	1.87809e+21	0.994902
																																											60.25	4.70537	60.25	1506.25	0.984858	1.87823e+21	0.994927
																																											60.3	4.70147	60.3	1507.5	0.984932	1.87837e+21	0.994952
																																											60.35	4.69758	60.35	1508.75	0.985006	1.87851e+21	0.994977
																																											60.4	4.69369	60.4	1510	0.98508	1.87866e+21	0.995002
																																											60.45	4.68981	60.45	1511.25	0.985153	1.8788e+21	0.995026
																																											60.5	4.68593	60.5	1512.5	0.985226	1.87893e+21	0.995051
																																											60.55	4.68206	60.55	1513.75	0.985299	1.87907e+21	0.995075
																																											60.6	4.6782	60.6	1515	0.985371	1.87921e+21	0.9951
																																											60.65	4.67434	60.65	1516.25	0.985443	1.87935e+21	0.995124
																																											60.7	4.67049	60.7	1517.5	0.985514	1.87948e+21	0.995148
																																											60.75	4.66665	60.75	1518.75	0.985585	1.87962e+21	0.995172
																																											60.8	4.66281	60.8	1520	0.985656	1.87976e+21	0.995196
																																											60.85	4.65898	60.85	1521.25	0.985727	1.87989e+21	0.995219
																																											60.9	4.65515	60.9	1522.5	0.985797	1.88002e+21	0.995243
																																											60.95	4.65133	60.95	1523.75	0.985867	1.88016e+21	0.995267
																																											61	4.64752	61	1525	0.985936	1.88029e+21	0.99529
																																											61.05	4.64372	61.05	1526.25	0.986006	1.88042e+21	0.995313
																																											61.1	4.63991	61.1	1527.5	0.986074	1.88055e+21	0.995336
																																											61.15	4.63612	61.15	1528.75	0.986143	1.88068e+21	0.995359
																																											61.2	4.63233	61.2	1530	0.986211	1.88081e+21	0.995382
																																											61.25	4.62855	61.25	1531.25	0.986279	1.88094e+21	0.995405
																																											61.3	4.62478	61.3	1532.5	0.986346	1.88107e+21	0.995428
																																											61.35	4.62101	61.35	1533.75	0.986414	1.8812e+21	0.995451
																																											61.4	4.61724	61.4	1535	0.98648	1.88133e+21	0.995473
																																											61.45	4.61349	61.45	1536.25	0.986547	1.88145e+21	0.995495
																																											61.5	4.60974	61.5	1537.5	0.986613	1.88158e+21	0.995518
																																											61.55	4.60599	61.55	1538.75	0.986679	1.88171e+21	0.99554
																																											61.6	4.60225	61.6	1540	0.986745	1.88183e+21	0.995562
																																											61.65	4.59852	61.65	1541.25	0.98681	1.88195e+21	0.995584
																																											61.7	4.59479	61.7	1542.5	0.986875	1.88208e+21	0.995606
																																											61.75	4.59107	61.75	1543.75	0.986939	1.8822e+21	0.995627
																																											61.8	4.58736	61.8	1545	0.987004	1.88232e+21	0.995649
																																											61.85	4.58365	61.85	1546.25	0.987068	1.88245e+21	0.99567
																																											61.9	4.57995	61.9	1547.5	0.987131	1.88257e+21	0.995692
																																											61.95	4.57625	61.95	1548.75	0.987195	1.88269e+21	0.995713
																																											62	4.57256	62	1550	0.987258	1.88281e+21	0.995734
																																											62.05	4.56888	62.05	1551.25	0.98732	1.88293e+21	0.995755
																																											62.1	4.5652	62.1	1552.5	0.987383	1.88305e+21	0.995776
																																											62.15	4.56153	62.15	1553.75	0.987445	1.88317e+21	0.995797
																																											62.2	4.55786	62.2	1555	0.987507	1.88328e+21	0.995818
																																											62.25	4.5542	62.25	1556.25	0.987568	1.8834e+21	0.995839
																																											62.3	4.55054	62.3	1557.5	0.98763	1.88352e+21	0.995859
																																											62.35	4.54689	62.35	1558.75	0.987691	1.88363e+21	0.99588
																																											62.4	4.54325	62.4	1560	0.987751	1.88375e+21	0.9959
																																											62.45	4.53961	62.45	1561.25	0.987812	1.88387e+21	0.995921
																																											62.5	4.53598	62.5	1562.5	0.987872	1.88398e+21	0.995941
																																											62.55	4.53235	62.55	1563.75	0.987931	1.88409e+21	0.995961
																																											62.6	4.52873	62.6	1565	0.987991	1.88421e+21	0.995981
																																											62.65	4.52512	62.65	1566.25	0.98805	1.88432e+21	0.996001
																																											62.7	4.52151	62.7	1567.5	0.988109	1.88443e+21	0.99602
																																											62.75	4.51791	62.75	1568.75	0.988167	1.88454e+21	0.99604
																																											62.8	4.51431	62.8	1570	0.988226	1.88466e+21	0.99606
																																											62.85	4.51072	62.85	1571.25	0.988284	1.88477e+21	0.996079
																																											62.9	4.50714	62.9	1572.5	0.988342	1.88488e+21	0.996099
																																											62.95	4.50356	62.95	1573.75	0.988399	1.88499e+21	0.996118
																																											63	4.49998	63	1575	0.988456	1.88509e+21	0.996137
																																											63.05	4.49641	63.05	1576.25	0.988513	1.8852e+21	0.996156
																																											63.1	4.49285	63.1	1577.5	0.98857	1.88531e+21	0.996175
																																											63.15	4.48929	63.15	1578.75	0.988626	1.88542e+21	0.996194
																																											63.2	4.48574	63.2	1580	0.988682	1.88553e+21	0.996213
																																											63.25	4.48219	63.25	1581.25	0.988738	1.88563e+21	0.996232
																																											63.3	4.47865	63.3	1582.5	0.988794	1.88574e+21	0.99625
																																											63.35	4.47512	63.35	1583.75	0.988849	1.88584e+21	0.996269
																																											63.4	4.47159	63.4	1585	0.988904	1.88595e+21	0.996288
																																											63.45	4.46807	63.45	1586.25	0.988959	1.88605e+21	0.996306
																																											63.5	4.46455	63.5	1587.5	0.989013	1.88616e+21	0.996324
																																											63.55	4.46104	63.55	1588.75	0.989067	1.88626e+21	0.996342
																																											63.6	4.45753	63.6	1590	0.989121	1.88636e+21	0.996361
																																											63.65	4.45403	63.65	1591.25	0.989175	1.88647e+21	0.996379
																																											63.7	4.45053	63.7	1592.5	0.989228	1.88657e+21	0.996396
																																											63.75	4.44704	63.75	1593.75	0.989281	1.88667e+21	0.996414
																																											63.8	4.44355	63.8	1595	0.989334	1.88677e+21	0.996432
																																											63.85	4.44008	63.85	1596.25	0.989387	1.88687e+21	0.99645
																																											63.9	4.4366	63.9	1597.5	0.989439	1.88697e+21	0.996467
																																											63.95	4.43313	63.95	1598.75	0.989491	1.88707e+21	0.996485
																																											64	4.42967	64	1600	0.989543	1.88717e+21	0.996502
																																											64.05	4.42621	64.05	1601.25	0.989595	1.88727e+21	0.99652
																																											64.1	4.42276	64.1	1602.5	0.989646	1.88736e+21	0.996537
																																											64.15	4.41931	64.15	1603.75	0.989697	1.88746e+21	0.996554
																																											64.2	4.41587	64.2	1605	0.989748	1.88756e+21	0.996571
																																											64.25	4.41243	64.25	1606.25	0.989799	1.88766e+21	0.996588
																																											64.3	4.409	64.3	1607.5	0.989849	1.88775e+21	0.996605
																																											64.35	4.40558	64.35	1608.75	0.989899	1.88785e+21	0.996622
																																											64.4	4.40216	64.4	1610	0.989949	1.88794e+21	0.996638
																																											64.45	4.39874	64.45	1611.25	0.989999	1.88804e+21	0.996655
																																											64.5	4.39533	64.5	1612.5	0.990048	1.88813e+21	0.996672
																																											64.55	4.39193	64.55	1613.75	0.990097	1.88822e+21	0.996688
																																											64.6	4.38853	64.6	1615	0.990146	1.88832e+21	0.996705
																																											64.65	4.38513	64.65	1616.25	0.990195	1.88841e+21	0.996721
																																											64.7	4.38174	64.7	1617.5	0.990243	1.8885e+21	0.996737
																																											64.75	4.37836	64.75	1618.75	0.990292	1.88859e+21	0.996753
																																											64.8	4.37498	64.8	1620	0.990339	1.88869e+21	0.996769
																																											64.85	4.37161	64.85	1621.25	0.990387	1.88878e+21	0.996785
																																											64.9	4.36824	64.9	1622.5	0.990435	1.88887e+21	0.996801
																																											64.95	4.36488	64.95	1623.75	0.990482	1.88896e+21	0.996817
																																											65	4.36152	65	1625	0.990529	1.88905e+21	0.996833
																																											65.05	4.35817	65.05	1626.25	0.990576	1.88914e+21	0.996849
																																											65.1	4.35482	65.1	1627.5	0.990622	1.88923e+21	0.996864
																																											65.15	4.35148	65.15	1628.75	0.990669	1.88931e+21	0.99688
																																											65.2	4.34814	65.2	1630	0.990715	1.8894e+21	0.996895
																																											65.25	4.34481	65.25	1631.25	0.990761	1.88949e+21	0.996911
																																											65.3	4.34148	65.3	1632.5	0.990806	1.88958e+21	0.996926
																																											65.35	4.33816	65.35	1633.75	0.990852	1.88966e+21	0.996941
																																											65.4	4.33484	65.4	1635	0.990897	1.88975e+21	0.996956
																																											65.45	4.33153	65.45	1636.25	0.990942	1.88984e+21	0.996971
																																											65.5	4.32823	65.5	1637.5	0.990987	1.88992e+21	0.996986
																																											65.55	4.32492	65.55	1638.75	0.991031	1.89001e+21	0.997001
																																											65.6	4.32163	65.6	1640	0.991076	1.89009e+21	0.997016
																																											65.65	4.31834	65.65	1641.25	0.99112	1.89017e+21	0.997031
																																											65.7	4.31505	65.7	1642.5	0.991164	1.89026e+21	0.997046
																																											65.75	4.31177	65.75	1643.75	0.991207	1.89034e+21	0.99706
																																											65.8	4.30849	65.8	1645	0.991251	1.89042e+21	0.997075
																																											65.85	4.30522	65.85	1646.25	0.991294	1.89051e+21	0.99709
																																											65.9	4.30195	65.9	1647.5	0.991337	1.89059e+21	0.997104
																																											65.95	4.29869	65.95	1648.75	0.99138	1.89067e+21	0.997118
																																											66	4.29544	66	1650	0.991423	1.89075e+21	0.997133
																																											66.05	4.29218	66.05	1651.25	0.991465	1.89083e+21	0.997147
																																											66.1	4.28894	66.1	1652.5	0.991507	1.89091e+21	0.997161
																																											66.15	4.2857	66.15	1653.75	0.991549	1.89099e+21	0.997175
																																											66.2	4.28246	66.2	1655	0.991591	1.89107e+21	0.997189
																																											66.25	4.27923	66.25	1656.25	0.991633	1.89115e+21	0.997203
																																											66.3	4.276	66.3	1657.5	0.991674	1.89123e+21	0.997217
																																											66.35	4.27278	66.35	1658.75	0.991715	1.89131e+21	0.997231
																																											66.4	4.26956	66.4	1660	0.991756	1.89139e+21	0.997244
																																											66.45	4.26635	66.45	1661.25	0.991797	1.89147e+21	0.997258
																																											66.5	4.26314	66.5	1662.5	0.991837	1.89154e+21	0.997272
																																											66.55	4.25994	66.55	1663.75	0.991878	1.89162e+21	0.997285
																																											66.6	4.25674	66.6	1665	0.991918	1.8917e+21	0.997299
																																											66.65	4.25355	66.65	1666.25	0.991958	1.89177e+21	0.997312
																																											66.7	4.25036	66.7	1667.5	0.991998	1.89185e+21	0.997325
																																											66.75	4.24717	66.75	1668.75	0.992037	1.89192e+21	0.997339
																																											66.8	4.24399	66.8	1670	0.992077	1.892e+21	0.997352
																																											66.85	4.24082	66.85	1671.25	0.992116	1.89207e+21	0.997365
																																											66.9	4.23765	66.9	1672.5	0.992155	1.89215e+21	0.997378
																																											66.95	4.23449	66.95	1673.75	0.992194	1.89222e+21	0.997391
																																											67	4.23133	67	1675	0.992232	1.8923e+21	0.997404
																																											67.05	4.22817	67.05	1676.25	0.992271	1.89237e+21	0.997417
																																											67.1	4.22502	67.1	1677.5	0.992309	1.89244e+21	0.99743
																																											67.15	4.22187	67.15	1678.75	0.992347	1.89252e+21	0.997443
																																											67.2	4.21873	67.2	1680	0.992385	1.89259e+21	0.997455
																																											67.25	4.2156	67.25	1681.25	0.992423	1.89266e+21	0.997468
																																											67.3	4.21246	67.3	1682.5	0.99246	1.89273e+21	0.99748
																																											67.35	4.20934	67.35	1683.75	0.992498	1.8928e+21	0.997493
																																											67.4	4.20621	67.4	1685	0.992535	1.89287e+21	0.997505
																																											67.45	4.2031	67.45	1686.25	0.992572	1.89294e+21	0.997518
																																											67.5	4.19998	67.5	1687.5	0.992608	1.89301e+21	0.99753
																																											67.55	4.19687	67.55	1688.75	0.992645	1.89308e+21	0.997542
																																											67.6	4.19377	67.6	1690	0.992681	1.89315e+21	0.997555
																																											67.65	4.19067	67.65	1691.25	0.992718	1.89322e+21	0.997567
																																											67.7	4.18757	67.7	1692.5	0.992754	1.89329e+21	0.997579
																																											67.75	4.18448	67.75	1693.75	0.99279	1.89336e+21	0.997591
																																											67.8	4.1814	67.8	1695	0.992825	1.89343e+21	0.997603
																																											67.85	4.17832	67.85	1696.25	0.992861	1.89349e+21	0.997615
																																											67.9	4.17524	67.9	1697.5	0.992896	1.89356e+21	0.997626
																																											67.95	4.17217	67.95	1698.75	0.992931	1.89363e+21	0.997638
																																											68	4.1691	68	1700	0.992966	1.8937e+21	0.99765
																																											68.05	4.16604	68.05	1701.25	0.993001	1.89376e+21	0.997662
																																											68.1	4.16298	68.1	1702.5	0.993036	1.89383e+21	0.997673
																																											68.15	4.15992	68.15	1703.75	0.99307	1.89389e+21	0.997685
																																											68.2	4.15687	68.2	1705	0.993105	1.89396e+21	0.997696
																																											68.25	4.15383	68.25	1706.25	0.993139	1.89403e+21	0.997708
																																											68.3	4.15079	68.3	1707.5	0.993173	1.89409e+21	0.997719
																																											68.35	4.14775	68.35	1708.75	0.993207	1.89415e+21	0.99773
																																											68.4	4.14472	68.4	1710	0.99324	1.89422e+21	0.997742
																																											68.45	4.14169	68.45	1711.25	0.993274	1.89428e+21	0.997753
																																											68.5	4.13867	68.5	1712.5	0.993307	1.89435e+21	0.997764
																																											68.55	4.13565	68.55	1713.75	0.99334	1.89441e+21	0.997775
																																											68.6	4.13264	68.6	1715	0.993373	1.89447e+21	0.997786
																																											68.65	4.12963	68.65	1716.25	0.993406	1.89453e+21	0.997797
																																											68.7	4.12662	68.7	1717.5	0.993439	1.8946e+21	0.997808
																																											68.75	4.12362	68.75	1718.75	0.993471	1.89466e+21	0.997819
																																											68.8	4.12062	68.8	1720	0.993504	1.89472e+21	0.99783
																																											68.85	4.11763	68.85	1721.25	0.993536	1.89478e+21	0.997841
																																											68.9	4.11464	68.9	1722.5	0.993568	1.89484e+21	0.997851
																																											68.95	4.11166	68.95	1723.75	0.9936	1.8949e+21	0.997862
																																											69	4.10868	69	1725	0.993631	1.89496e+21	0.997873
																																											69.05	4.1057	69.05	1726.25	0.993663	1.89502e+21	0.997883
																																											69.1	4.10273	69.1	1727.5	0.993694	1.89508e+21	0.997894
																																											69.15	4.09977	69.15	1728.75	0.993726	1.89514e+21	0.997904
																																											69.2	4.0968	69.2	1730	0.993757	1.8952e+21	0.997915
																																											69.25	4.09385	69.25	1731.25	0.993788	1.89526e+21	0.997925
																																											69.3	4.09089	69.3	1732.5	0.993819	1.89532e+21	0.997935
																																											69.35	4.08794	69.35	1733.75	0.993849	1.89538e+21	0.997946
																																											69.4	4.085	69.4	1735	0.99388	1.89544e+21	0.997956
																																											69.45	4.08206	69.45	1736.25	0.99391	1.8955e+21	0.997966
																																											69.5	4.07912	69.5	1737.5	0.99394	1.89555e+21	0.997976
																																											69.55	4.07619	69.55	1738.75	0.99397	1.89561e+21	0.997986
																																											69.6	4.07326	69.6	1740	0.994	1.89567e+21	0.997996
																																											69.65	4.07033	69.65	1741.25	0.99403	1.89572e+21	0.998006
																																											69.7	4.06741	69.7	1742.5	0.994059	1.89578e+21	0.998016
																																											69.75	4.0645	69.75	1743.75	0.994089	1.89584e+21	0.998026
																																											69.8	4.06159	69.8	1745	0.994118	1.89589e+21	0.998036
																																											69.85	4.05868	69.85	1746.25	0.994147	1.89595e+21	0.998045
																																											69.9	4.05578	69.9	1747.5	0.994176	1.896e+21	0.998055
																																											69.95	4.05288	69.95	1748.75	0.994205	1.89606e+21	0.998065
																																											70	4.04998	70	1750	0.994234	1.89611e+21	0.998074
																																											70.05	4.04709	70.05	1751.25	0.994263	1.89617e+21	0.998084
																																											70.1	4.04421	70.1	1752.5	0.994291	1.89622e+21	0.998093
																																											70.15	4.04132	70.15	1753.75	0.994319	1.89628e+21	0.998103
																																											70.2	4.03844	70.2	1755	0.994348	1.89633e+21	0.998112
																																											70.25	4.03557	70.25	1756.25	0.994376	1.89638e+21	0.998122
																																											70.3	4.0327	70.3	1757.5	0.994403	1.89644e+21	0.998131
																																											70.35	4.02983	70.35	1758.75	0.994431	1.89649e+21	0.99814
																																											70.4	4.02697	70.4	1760	0.994459	1.89654e+21	0.99815
																																											70.45	4.02411	70.45	1761.25	0.994486	1.89659e+21	0.998159
																																											70.5	4.02126	70.5	1762.5	0.994514	1.89665e+21	0.998168
																																											70.55	4.01841	70.55	1763.75	0.994541	1.8967e+21	0.998177
																																											70.6	4.01556	70.6	1765	0.994568	1.89675e+21	0.998186
																																											70.65	4.01272	70.65	1766.25	0.994595	1.8968e+21	0.998195
																																											70.7	4.00988	70.7	1767.5	0.994622	1.89685e+21	0.998204
																																											70.75	4.00705	70.75	1768.75	0.994648	1.8969e+21	0.998213
																																											70.8	4.00422	70.8	1770	0.994675	1.89695e+21	0.998222
																																											70.85	4.00139	70.85	1771.25	0.994701	1.897e+21	0.998231
																																											70.9	3.99857	70.9	1772.5	0.994728	1.89706e+21	0.998239
																																											70.95	3.99575	70.95	1773.75	0.994754	1.8971e+21	0.998248
																																											71	3.99294	71	1775	0.99478	1.89715e+21	0.998257
																																											71.05	3.99013	71.05	1776.25	0.994806	1.8972e+21	0.998266
																																											71.1	3.98732	71.1	1777.5	0.994832	1.89725e+21	0.998274
																																											71.15	3.98452	71.15	1778.75	0.994857	1.8973e+21	0.998283
																																											71.2	3.98172	71.2	1780	0.994883	1.89735e+21	0.998291
																																											71.25	3.97893	71.25	1781.25	0.994908	1.8974e+21	0.9983
																																											71.3	3.97614	71.3	1782.5	0.994933	1.89745e+21	0.998308
																																											71.35	3.97335	71.35	1783.75	0.994959	1.8975e+21	0.998317
																																											71.4	3.97057	71.4	1785	0.994984	1.89754e+21	0.998325
																																											71.45	3.96779	71.45	1786.25	0.995008	1.89759e+21	0.998333
																																											71.5	3.96502	71.5	1787.5	0.995033	1.89764e+21	0.998342
																																											71.55	3.96225	71.55	1788.75	0.995058	1.89768e+21	0.99835
																																											71.6	3.95948	71.6	1790	0.995082	1.89773e+21	0.998358
																																											71.65	3.95672	71.65	1791.25	0.995107	1.89778e+21	0.998366
																																											71.7	3.95396	71.7	1792.5	0.995131	1.89782e+21	0.998374
																																											71.75	3.9512	71.75	1793.75	0.995155	1.89787e+21	0.998382
																																											71.8	3.94845	71.8	1795	0.995179	1.89792e+21	0.998391
																																											71.85	3.9457	71.85	1796.25	0.995203	1.89796e+21	0.998399
																																											71.9	3.94296	71.9	1797.5	0.995227	1.89801e+21	0.998406
																																											71.95	3.94022	71.95	1798.75	0.995251	1.89805e+21	0.998414
																																											72	3.93748	72	1800	0.995274	1.8981e+21	0.998422
																																											72.05	3.93475	72.05	1801.25	0.995298	1.89814e+21	0.99843
																																											72.1	3.93202	72.1	1802.5	0.995321	1.89819e+21	0.998438
																																											72.15	3.9293	72.15	1803.75	0.995344	1.89823e+21	0.998446
																																											72.2	3.92658	72.2	1805	0.995367	1.89828e+21	0.998453
																																											72.25	3.92386	72.25	1806.25	0.99539	1.89832e+21	0.998461
																																											72.3	3.92115	72.3	1807.5	0.995413	1.89836e+21	0.998469
																																											72.35	3.91844	72.35	1808.75	0.995436	1.89841e+21	0.998476
																																											72.4	3.91573	72.4	1810	0.995459	1.89845e+21	0.998484
																																											72.45	3.91303	72.45	1811.25	0.995481	1.89849e+21	0.998491
																																											72.5	3.91033	72.5	1812.5	0.995504	1.89854e+21	0.998499
																																											72.55	3.90763	72.55	1813.75	0.995526	1.89858e+21	0.998506
																																											72.6	3.90494	72.6	1815	0.995548	1.89862e+21	0.998514
																																											72.65	3.90225	72.65	1816.25	0.99557	1.89866e+21	0.998521
																																											72.7	3.89957	72.7	1817.5	0.995592	1.8987e+21	0.998529
																																											72.75	3.89689	72.75	1818.75	0.995614	1.89875e+21	0.998536
																																											72.8	3.89421	72.8	1820	0.995636	1.89879e+21	0.998543
																																											72.85	3.89154	72.85	1821.25	0.995658	1.89883e+21	0.99855
																																											72.9	3.88887	72.9	1822.5	0.995679	1.89887e+21	0.998558
																																											72.95	3.88621	72.95	1823.75	0.995701	1.89891e+21	0.998565
																																											73	3.88355	73	1825	0.995722	1.89895e+21	0.998572
																																											73.05	3.88089	73.05	1826.25	0.995743	1.89899e+21	0.998579
																																											73.1	3.87823	73.1	1827.5	0.995764	1.89903e+21	0.998586
																																											73.15	3.87558	73.15	1828.75	0.995785	1.89907e+21	0.998593
																																											73.2	3.87293	73.2	1830	0.995806	1.89911e+21	0.9986
																																											73.25	3.87029	73.25	1831.25	0.995827	1.89915e+21	0.998607
																																											73.3	3.86765	73.3	1832.5	0.995848	1.89919e+21	0.998614
																																											73.35	3.86501	73.35	1833.75	0.995869	1.89923e+21	0.998621
																																											73.4	3.86238	73.4	1835	0.995889	1.89927e+21	0.998628
																																											73.45	3.85975	73.45	1836.25	0.99591	1.89931e+21	0.998635
																																											73.5	3.85713	73.5	1837.5	0.99593	1.89935e+21	0.998641
																																											73.55	3.8545	73.55	1838.75	0.99595	1.89939e+21	0.998648
																																											73.6	3.85189	73.6	1840	0.99597	1.89942e+21	0.998655
																																											73.65	3.84927	73.65	1841.25	0.99599	1.89946e+21	0.998662
																																											73.7	3.84666	73.7	1842.5	0.99601	1.8995e+21	0.998668
																																											73.75	3.84405	73.75	1843.75	0.99603	1.89954e+21	0.998675
																																											73.8	3.84145	73.8	1845	0.99605	1.89958e+21	0.998681
																																											73.85	3.83885	73.85	1846.25	0.996069	1.89961e+21	0.998688
																																											73.9	3.83625	73.9	1847.5	0.996089	1.89965e+21	0.998695
																																											73.95	3.83366	73.95	1848.75	0.996108	1.89969e+21	0.998701
																																											74	3.83106	74	1850	0.996128	1.89972e+21	0.998708
																																											74.05	3.82848	74.05	1851.25	0.996147	1.89976e+21	0.998714
																																											74.1	3.82589	74.1	1852.5	0.996166	1.8998e+21	0.99872
																																											74.15	3.82331	74.15	1853.75	0.996185	1.89983e+21	0.998727
																																											74.2	3.82074	74.2	1855	0.996204	1.89987e+21	0.998733
																																											74.25	3.81817	74.25	1856.25	0.996223	1.89991e+21	0.998739
																																											74.3	3.8156	74.3	1857.5	0.996242	1.89994e+21	0.998746
																																											74.35	3.81303	74.35	1858.75	0.99626	1.89998e+21	0.998752
																																											74.4	3.81047	74.4	1860	0.996279	1.90001e+21	0.998758
																																											74.45	3.80791	74.45	1861.25	0.996297	1.90005e+21	0.998764
																																											74.5	3.80535	74.5	1862.5	0.996316	1.90008e+21	0.99877
																																											74.55	3.8028	74.55	1863.75	0.996334	1.90012e+21	0.998777
																																											74.6	3.80025	74.6	1865	0.996352	1.90015e+21	0.998783
																																											74.65	3.79771	74.65	1866.25	0.99637	1.90019e+21	0.998789
																																											74.7	3.79516	74.7	1867.5	0.996388	1.90022e+21	0.998795
																																											74.75	3.79263	74.75	1868.75	0.996406	1.90026e+21	0.998801
																																											74.8	3.79009	74.8	1870	0.996424	1.90029e+21	0.998807
																																											74.85	3.78756	74.85	1871.25	0.996442	1.90032e+21	0.998813
																																											74.9	3.78503	74.9	1872.5	0.99646	1.90036e+21	0.998819
																																											74.95	3.78251	74.95	1873.75	0.996477	1.90039e+21	0.998824
																																											75	3.77998	75	1875	0.996495	1.90043e+21	0.99883
																																											75.05	3.77747	75.05	1876.25	0.996512	1.90046e+21	0.998836
																																											75.1	3.77495	75.1	1877.5	0.99653	1.90049e+21	0.998842
																																											75.15	3.77244	75.15	1878.75	0.996547	1.90052e+21	0.998848
																																											75.2	3.76993	75.2	1880	0.996564	1.90056e+21	0.998853
																																											75.25	3.76743	75.25	1881.25	0.996581	1.90059e+21	0.998859
																																											75.3	3.76492	75.3	1882.5	0.996598	1.90062e+21	0.998865
																																											75.35	3.76243	75.35	1883.75	0.996615	1.90065e+21	0.99887
																																											75.4	3.75993	75.4	1885	0.996632	1.90069e+21	0.998876
																																											75.45	3.75744	75.45	1886.25	0.996649	1.90072e+21	0.998882
																																											75.5	3.75495	75.5	1887.5	0.996665	1.90075e+21	0.998887
																																											75.55	3.75247	75.55	1888.75	0.996682	1.90078e+21	0.998893
																																											75.6	3.74998	75.6	1890	0.996698	1.90081e+21	0.998898
																																											75.65	3.74751	75.65	1891.25	0.996715	1.90084e+21	0.998904
																																											75.7	3.74503	75.7	1892.5	0.996731	1.90088e+21	0.998909
																																											75.75	3.74256	75.75	1893.75	0.996747	1.90091e+21	0.998915
																																											75.8	3.74009	75.8	1895	0.996763	1.90094e+21	0.99892
																																											75.85	3.73762	75.85	1896.25	0.99678	1.90097e+21	0.998925
																																											75.9	3.73516	75.9	1897.5	0.996796	1.901e+21	0.998931
																																											75.95	3.7327	75.95	1898.75	0.996811	1.90103e+21	0.998936
																																											76	3.73025	76	1900	0.996827	1.90106e+21	0.998941
																																											76.05	3.72779	76.05	1901.25	0.996843	1.90109e+21	0.998947
																																											76.1	3.72535	76.1	1902.5	0.996859	1.90112e+21	0.998952
																																											76.15	3.7229	76.15	1903.75	0.996874	1.90115e+21	0.998957
																																											76.2	3.72046	76.2	1905	0.99689	1.90118e+21	0.998962
																																											76.25	3.71802	76.25	1906.25	0.996905	1.90121e+21	0.998967
																																											76.3	3.71558	76.3	1907.5	0.996921	1.90124e+21	0.998973
																																											76.35	3.71315	76.35	1908.75	0.996936	1.90127e+21	0.998978
																																											76.4	3.71072	76.4	1910	0.996951	1.9013e+21	0.998983
																																											76.45	3.70829	76.45	1911.25	0.996966	1.90132e+21	0.998988
																																											76.5	3.70587	76.5	1912.5	0.996982	1.90135e+21	0.998993
																																											76.55	3.70345	76.55	1913.75	0.996997	1.90138e+21	0.998998
																																											76.6	3.70103	76.6	1915	0.997012	1.90141e+21	0.999003
																																											76.65	3.69861	76.65	1916.25	0.997026	1.90144e+21	0.999008
																																											76.7	3.6962	76.7	1917.5	0.997041	1.90147e+21	0.999013
																																											76.75	3.6938	76.75	1918.75	0.997056	1.9015e+21	0.999018
																																											76.8	3.69139	76.8	1920	0.997071	1.90152e+21	0.999023
																																											76.85	3.68899	76.85	1921.25	0.997085	1.90155e+21	0.999027
																																											76.9	3.68659	76.9	1922.5	0.9971	1.90158e+21	0.999032
																																											76.95	3.68419	76.95	1923.75	0.997114	1.90161e+21	0.999037
																																											77	3.6818	77	1925	0.997128	1.90163e+21	0.999042
																																											77.05	3.67941	77.05	1926.25	0.997143	1.90166e+21	0.999047
																																											77.1	3.67703	77.1	1927.5	0.997157	1.90169e+21	0.999051
																																											77.15	3.67464	77.15	1928.75	0.997171	1.90171e+21	0.999056
																																											77.2	3.67226	77.2	1930	0.997185	1.90174e+21	0.999061
																																											77.25	3.66989	77.25	1931.25	0.997199	1.90177e+21	0.999065
																																											77.3	3.66751	77.3	1932.5	0.997213	1.90179e+21	0.99907
																																											77.35	3.66514	77.35	1933.75	0.997227	1.90182e+21	0.999075
																																											77.4	3.66278	77.4	1935	0.997241	1.90185e+21	0.999079
																																											77.45	3.66041	77.45	1936.25	0.997254	1.90187e+21	0.999084
																																											77.5	3.65805	77.5	1937.5	0.997268	1.9019e+21	0.999089
																																											77.55	3.65569	77.55	1938.75	0.997282	1.90193e+21	0.999093
																																											77.6	3.65334	77.6	1940	0.997295	1.90195e+21	0.999098
																																											77.65	3.65098	77.65	1941.25	0.997309	1.90198e+21	0.999102
																																											77.7	3.64863	77.7	1942.5	0.997322	1.902e+21	0.999107
																																											77.75	3.64629	77.75	1943.75	0.997335	1.90203e+21	0.999111
																																											77.8	3.64394	77.8	1945	0.997349	1.90205e+21	0.999115
																																											77.85	3.6416	77.85	1946.25	0.997362	1.90208e+21	0.99912
																																											77.9	3.63927	77.9	1947.5	0.997375	1.9021e+21	0.999124
																																											77.95	3.63693	77.95	1948.75	0.997388	1.90213e+21	0.999129
																																											78	3.6346	78	1950	0.997401	1.90215e+21	0.999133
																																											78.05	3.63227	78.05	1951.25	0.997414	1.90218e+21	0.999137
																																											78.1	3.62995	78.1	1952.5	0.997427	1.9022e+21	0.999142
																																											78.15	3.62762	78.15	1953.75	0.99744	1.90223e+21	0.999146
																																											78.2	3.6253	78.2	1955	0.997452	1.90225e+21	0.99915
																																											78.25	3.62299	78.25	1956.25	0.997465	1.90228e+21	0.999154
																																											78.3	3.62067	78.3	1957.5	0.997478	1.9023e+21	0.999158
																																											78.35	3.61836	78.35	1958.75	0.99749	1.90232e+21	0.999163
																																											78.4	3.61606	78.4	1960	0.997503	1.90235e+21	0.999167
																																											78.45	3.61375	78.45	1961.25	0.997515	1.90237e+21	0.999171
																																											78.5	3.61145	78.5	1962.5	0.997527	1.90239e+21	0.999175
																																											78.55	3.60915	78.55	1963.75	0.99754	1.90242e+21	0.999179
																																											78.6	3.60686	78.6	1965	0.997552	1.90244e+21	0.999183
																																											78.65	3.60456	78.65	1966.25	0.997564	1.90246e+21	0.999187
																																											78.7	3.60227	78.7	1967.5	0.997576	1.90249e+21	0.999191
																																											78.75	3.59998	78.75	1968.75	0.997588	1.90251e+21	0.999195
																																											78.8	3.5977	78.8	1970	0.9976	1.90253e+21	0.999199
																																											78.85	3.59542	78.85	1971.25	0.997612	1.90256e+21	0.999203
																																											78.9	3.59314	78.9	1972.5	0.997624	1.90258e+21	0.999207
																																											78.95	3.59087	78.95	1973.75	0.997636	1.9026e+21	0.999211
																																											79	3.58859	79	1975	0.997648	1.90262e+21	0.999215
																																											79.05	3.58632	79.05	1976.25	0.997659	1.90265e+21	0.999219
																																											79.1	3.58406	79.1	1977.5	0.997671	1.90267e+21	0.999223
																																											79.15	3.58179	79.15	1978.75	0.997683	1.90269e+21	0.999227
																																											79.2	3.57953	79.2	1980	0.997694	1.90271e+21	0.999231
																																											79.25	3.57727	79.25	1981.25	0.997706	1.90273e+21	0.999235
																																											79.3	3.57502	79.3	1982.5	0.997717	1.90276e+21	0.999238
																																											79.35	3.57276	79.35	1983.75	0.997728	1.90278e+21	0.999242
																																											79.4	3.57051	79.4	1985	0.99774	1.9028e+21	0.999246
																																											79.45	3.56827	79.45	1986.25	0.997751	1.90282e+21	0.99925
																																											79.5	3.56602	79.5	1987.5	0.997762	1.90284e+21	0.999253
																																											79.55	3.56378	79.55	1988.75	0.997773	1.90286e+21	0.999257
																																											79.6	3.56154	79.6	1990	0.997784	1.90288e+21	0.999261
																																											79.65	3.55931	79.65	1991.25	0.997795	1.90291e+21	0.999265
																																											79.7	3.55707	79.7	1992.5	0.997806	1.90293e+21	0.999268
																																											79.75	3.55484	79.75	1993.75	0.997817	1.90295e+21	0.999272
																																											79.8	3.55262	79.8	1995	0.997828	1.90297e+21	0.999276
																																											79.85	3.55039	79.85	1996.25	0.997839	1.90299e+21	0.999279
																																											79.9	3.54817	79.9	1997.5	0.99785	1.90301e+21	0.999283
																																											79.95	3.54595	79.95	1998.75	0.99786	1.90303e+21	0.999286
																																											80	3.54374	80	2000	0.997871	1.90305e+21	0.99929
																																											80.05	3.54152	80.05	2001.25	0.997882	1.90307e+21	0.999293
																																											80.1	3.53931	80.1	2002.5	0.997892	1.90309e+21	0.999297
																																											80.15	3.5371	80.15	2003.75	0.997903	1.90311e+21	0.9993
																																											80.2	3.5349	80.2	2005	0.997913	1.90313e+21	0.999304
																																											80.25	3.5327	80.25	2006.25	0.997924	1.90315e+21	0.999307
																																											80.3	3.5305	80.3	2007.5	0.997934	1.90317e+21	0.999311
																																											80.35	3.5283	80.35	2008.75	0.997944	1.90319e+21	0.999314
																																											80.4	3.5261	80.4	2010	0.997954	1.90321e+21	0.999318
																																											80.45	3.52391	80.45	2011.25	0.997965	1.90323e+21	0.999321
																																											80.5	3.52172	80.5	2012.5	0.997975	1.90325e+21	0.999324
																																											80.55	3.51954	80.55	2013.75	0.997985	1.90327e+21	0.999328
																																											80.6	3.51735	80.6	2015	0.997995	1.90329e+21	0.999331
																																											80.65	3.51517	80.65	2016.25	0.998005	1.9033e+21	0.999334
																																											80.7	3.513	80.7	2017.5	0.998015	1.90332e+21	0.999338
																																											80.75	3.51082	80.75	2018.75	0.998025	1.90334e+21	0.999341
																																											80.8	3.50865	80.8	2020	0.998034	1.90336e+21	0.999344
																																											80.85	3.50648	80.85	2021.25	0.998044	1.90338e+21	0.999348
																																											80.9	3.50431	80.9	2022.5	0.998054	1.9034e+21	0.999351
																																											80.95	3.50215	80.95	2023.75	0.998064	1.90342e+21	0.999354
																																											81	3.49999	81	2025	0.998073	1.90344e+21	0.999357
																																											81.05	3.49783	81.05	2026.25	0.998083	1.90345e+21	0.999361
																																											81.1	3.49567	81.1	2027.5	0.998092	1.90347e+21	0.999364
																																											81.15	3.49352	81.15	2028.75	0.998102	1.90349e+21	0.999367
																																											81.2	3.49136	81.2	2030	0.998111	1.90351e+21	0.99937
																																											81.25	3.48922	81.25	2031.25	0.998121	1.90353e+21	0.999373
																																											81.3	3.48707	81.3	2032.5	0.99813	1.90354e+21	0.999376
																																											81.35	3.48493	81.35	2033.75	0.998139	1.90356e+21	0.999379
																																											81.4	3.48279	81.4	2035	0.998149	1.90358e+21	0.999383
																																											81.45	3.48065	81.45	2036.25	0.998158	1.9036e+21	0.999386
																																											81.5	3.47851	81.5	2037.5	0.998167	1.90361e+21	0.999389
																																											81.55	3.47638	81.55	2038.75	0.998176	1.90363e+21	0.999392
																																											81.6	3.47425	81.6	2040	0.998185	1.90365e+21	0.999395
																																											81.65	3.47212	81.65	2041.25	0.998194	1.90367e+21	0.999398
																																											81.7	3.47	81.7	2042.5	0.998203	1.90368e+21	0.999401
																																											81.75	3.46788	81.75	2043.75	0.998212	1.9037e+21	0.999404
																																											81.8	3.46576	81.8	2045	0.998221	1.90372e+21	0.999407
																																											81.85	3.46364	81.85	2046.25	0.99823	1.90373e+21	0.99941
																																											81.9	3.46152	81.9	2047.5	0.998239	1.90375e+21	0.999413
																																											81.95	3.45941	81.95	2048.75	0.998248	1.90377e+21	0.999416
																																											82	3.4573	82	2050	0.998256	1.90378e+21	0.999418
																																											82.05	3.4552	82.05	2051.25	0.998265	1.9038e+21	0.999421
																																											82.1	3.45309	82.1	2052.5	0.998274	1.90382e+21	0.999424
																																											82.15	3.45099	82.15	2053.75	0.998282	1.90383e+21	0.999427
																																											82.2	3.44889	82.2	2055	0.998291	1.90385e+21	0.99943
																																											82.25	3.44679	82.25	2056.25	0.998299	1.90387e+21	0.999433
																																											82.3	3.4447	82.3	2057.5	0.998308	1.90388e+21	0.999436
																																											82.35	3.44261	82.35	2058.75	0.998316	1.9039e+21	0.999438
																																											82.4	3.44052	82.4	2060	0.998325	1.90391e+21	0.999441
																																											82.45	3.43843	82.45	2061.25	0.998333	1.90393e+21	0.999444
																																											82.5	3.43635	82.5	2062.5	0.998341	1.90395e+21	0.999447
																																											82.55	3.43427	82.55	2063.75	0.998349	1.90396e+21	0.99945
																																											82.6	3.43219	82.6	2065	0.998358	1.90398e+21	0.999452
																																											82.65	3.43011	82.65	2066.25	0.998366	1.90399e+21	0.999455
																																											82.7	3.42804	82.7	2067.5	0.998374	1.90401e+21	0.999458
																																											82.75	3.42597	82.75	2068.75	0.998382	1.90402e+21	0.99946
																																											82.8	3.4239	82.8	2070	0.99839	1.90404e+21	0.999463
																																											82.85	3.42183	82.85	2071.25	0.998398	1.90406e+21	0.999466
																																											82.9	3.41977	82.9	2072.5	0.998406	1.90407e+21	0.999468
																																											82.95	3.41771	82.95	2073.75	0.998414	1.90409e+21	0.999471
																																											83	3.41565	83	2075	0.998422	1.9041e+21	0.999474
																																											83.05	3.41359	83.05	2076.25	0.99843	1.90412e+21	0.999476
																																											83.1	3.41154	83.1	2077.5	0.998438	1.90413e+21	0.999479
																																											83.15	3.40949	83.15	2078.75	0.998445	1.90415e+21	0.999482
																																											83.2	3.40744	83.2	2080	0.998453	1.90416e+21	0.999484
																																											83.25	3.40539	83.25	2081.25	0.998461	1.90417e+21	0.999487
																																											83.3	3.40335	83.3	2082.5	0.998469	1.90419e+21	0.999489
																																											83.35	3.40131	83.35	2083.75	0.998476	1.9042e+21	0.999492
																																											83.4	3.39927	83.4	2085	0.998484	1.90422e+21	0.999494
																																											83.45	3.39723	83.45	2086.25	0.998491	1.90423e+21	0.999497
																																											83.5	3.3952	83.5	2087.5	0.998499	1.90425e+21	0.999499
																																											83.55	3.39316	83.55	2088.75	0.998506	1.90426e+21	0.999502
																																											83.6	3.39113	83.6	2090	0.998514	1.90428e+21	0.999504
																																											83.65	3.38911	83.65	2091.25	0.998521	1.90429e+21	0.999507
																																											83.7	3.38708	83.7	2092.5	0.998528	1.9043e+21	0.999509
																																											83.75	3.38506	83.75	2093.75	0.998536	1.90432e+21	0.999512
																																											83.8	3.38304	83.8	2095	0.998543	1.90433e+21	0.999514
																																											83.85	3.38102	83.85	2096.25	0.99855	1.90435e+21	0.999517
																																											83.9	3.37901	83.9	2097.5	0.998558	1.90436e+21	0.999519
																																											83.95	3.377	83.95	2098.75	0.998565	1.90437e+21	0.999521
																																											84	3.37499	84	2100	0.998572	1.90439e+21	0.999524
																																											84.05	3.37298	84.05	2101.25	0.998579	1.9044e+21	0.999526
																																											84.1	3.37097	84.1	2102.5	0.998586	1.90441e+21	0.999528
																																											84.15	3.36897	84.15	2103.75	0.998593	1.90443e+21	0.999531
																																											84.2	3.36697	84.2	2105	0.9986	1.90444e+21	0.999533
																																											84.25	3.36497	84.25	2106.25	0.998607	1.90445e+21	0.999535
																																											84.3	3.36298	84.3	2107.5	0.998614	1.90447e+21	0.999538
																																											84.35	3.36098	84.35	2108.75	0.998621	1.90448e+21	0.99954
																																											84.4	3.35899	84.4	2110	0.998628	1.90449e+21	0.999542
																																											84.45	3.357	84.45	2111.25	0.998635	1.90451e+21	0.999545
																																											84.5	3.35502	84.5	2112.5	0.998641	1.90452e+21	0.999547
																																											84.55	3.35303	84.55	2113.75	0.998648	1.90453e+21	0.999549
																																											84.6	3.35105	84.6	2115	0.998655	1.90454e+21	0.999551
																																											84.65	3.34907	84.65	2116.25	0.998662	1.90456e+21	0.999554
																																											84.7	3.34709	84.7	2117.5	0.998668	1.90457e+21	0.999556
																																											84.75	3.34512	84.75	2118.75	0.998675	1.90458e+21	0.999558
																																											84.8	3.34315	84.8	2120	0.998682	1.9046e+21	0.99956
																																											84.85	3.34118	84.85	2121.25	0.998688	1.90461e+21	0.999563
																																											84.9	3.33921	84.9	2122.5	0.998695	1.90462e+21	0.999565
																																											84.95	3.33724	84.95	2123.75	0.998701	1.90463e+21	0.999567
																																											85	3.33528	85	2125	0.998708	1.90465e+21	0.999569
																																											85.05	3.33332	85.05	2126.25	0.998714	1.90466e+21	0.999571
																																											85.1	3.33136	85.1	2127.5	0.99872	1.90467e+21	0.999573
																																											85.15	3.3294	85.15	2128.75	0.998727	1.90468e+21	0.999575
																																											85.2	3.32745	85.2	2130	0.998733	1.90469e+21	0.999578
																																											85.25	3.3255	85.25	2131.25	0.99874	1.90471e+21	0.99958
																																											85.3	3.32355	85.3	2132.5	0.998746	1.90472e+21	0.999582
																																											85.35	3.3216	85.35	2133.75	0.998752	1.90473e+21	0.999584
																																											85.4	3.31966	85.4	2135	0.998758	1.90474e+21	0.999586
																																											85.45	3.31772	85.45	2136.25	0.998764	1.90475e+21	0.999588
																																											85.5	3.31578	85.5	2137.5	0.998771	1.90477e+21	0.99959
																																											85.55	3.31384	85.55	2138.75	0.998777	1.90478e+21	0.999592
																																											85.6	3.3119	85.6	2140	0.998783	1.90479e+21	0.999594
																																											85.65	3.30997	85.65	2141.25	0.998789	1.9048e+21	0.999596
																																											85.7	3.30804	85.7	2142.5	0.998795	1.90481e+21	0.999598
																																											85.75	3.30611	85.75	2143.75	0.998801	1.90482e+21	0.9996
																																											85.8	3.30418	85.8	2145	0.998807	1.90483e+21	0.999602
																																											85.85	3.30226	85.85	2146.25	0.998813	1.90485e+21	0.999604
																																											85.9	3.30034	85.9	2147.5	0.998819	1.90486e+21	0.999606
																																											85.95	3.29842	85.95	2148.75	0.998825	1.90487e+21	0.999608
																																											86	3.2965	86	2150	0.99883	1.90488e+21	0.99961
																																											86.05	3.29458	86.05	2151.25	0.998836	1.90489e+21	0.999612
																																											86.1	3.29267	86.1	2152.5	0.998842	1.9049e+21	0.999614
																																											86.15	3.29076	86.15	2153.75	0.998848	1.90491e+21	0.999616
																																											86.2	3.28885	86.2	2155	0.998854	1.90492e+21	0.999618
																																											86.25	3.28694	86.25	2156.25	0.998859	1.90493e+21	0.99962
																																											86.3	3.28504	86.3	2157.5	0.998865	1.90495e+21	0.999622
																																											86.35	3.28314	86.35	2158.75	0.998871	1.90496e+21	0.999623
																																											86.4	3.28124	86.4	2160	0.998876	1.90497e+21	0.999625
																																											86.45	3.27934	86.45	2161.25	0.998882	1.90498e+21	0.999627
																																											86.5	3.27744	86.5	2162.5	0.998887	1.90499e+21	0.999629
																																											86.55	3.27555	86.55	2163.75	0.998893	1.905e+21	0.999631
																																											86.6	3.27366	86.6	2165	0.998899	1.90501e+21	0.999633
																																											86.65	3.27177	86.65	2166.25	0.998904	1.90502e+21	0.999635
																																											86.7	3.26988	86.7	2167.5	0.998909	1.90503e+21	0.999636
																																											86.75	3.268	86.75	2168.75	0.998915	1.90504e+21	0.999638
																																											86.8	3.26612	86.8	2170	0.99892	1.90505e+21	0.99964
																																											86.85	3.26423	86.85	2171.25	0.998926	1.90506e+21	0.999642
																																											86.9	3.26236	86.9	2172.5	0.998931	1.90507e+21	0.999644
																																											86.95	3.26048	86.95	2173.75	0.998936	1.90508e+21	0.999645
																																											87	3.25861	87	2175	0.998942	1.90509e+21	0.999647
																																											87.05	3.25674	87.05	2176.25	0.998947	1.9051e+21	0.999649
																																											87.1	3.25487	87.1	2177.5	0.998952	1.90511e+21	0.999651
																																											87.15	3.253	87.15	2178.75	0.998957	1.90512e+21	0.999652
																																											87.2	3.25113	87.2	2180	0.998963	1.90513e+21	0.999654
																																											87.25	3.24927	87.25	2181.25	0.998968	1.90514e+21	0.999656
																																											87.3	3.24741	87.3	2182.5	0.998973	1.90515e+21	0.999658
																																											87.35	3.24555	87.35	2183.75	0.998978	1.90516e+21	0.999659
																																											87.4	3.24369	87.4	2185	0.998983	1.90517e+21	0.999661
																																											87.45	3.24184	87.45	2186.25	0.998988	1.90518e+21	0.999663
																																											87.5	3.23999	87.5	2187.5	0.998993	1.90519e+21	0.999664
																																											87.55	3.23814	87.55	2188.75	0.998998	1.9052e+21	0.999666
																																											87.6	3.23629	87.6	2190	0.999003	1.90521e+21	0.999668
																																											87.65	3.23444	87.65	2191.25	0.999008	1.90522e+21	0.999669
																																											87.7	3.2326	87.7	2192.5	0.999013	1.90523e+21	0.999671
																																											87.75	3.23076	87.75	2193.75	0.999018	1.90524e+21	0.999673
																																											87.8	3.22892	87.8	2195	0.999023	1.90525e+21	0.999674
																																											87.85	3.22708	87.85	2196.25	0.999028	1.90526e+21	0.999676
																																											87.9	3.22524	87.9	2197.5	0.999033	1.90527e+21	0.999677
																																											87.95	3.22341	87.95	2198.75	0.999037	1.90527e+21	0.999679
																																											88	3.22158	88	2200	0.999042	1.90528e+21	0.999681
																																											88.05	3.21975	88.05	2201.25	0.999047	1.90529e+21	0.999682
																																											88.1	3.21792	88.1	2202.5	0.999052	1.9053e+21	0.999684
																																											88.15	3.2161	88.15	2203.75	0.999057	1.90531e+21	0.999685
																																											88.2	3.21427	88.2	2205	0.999061	1.90532e+21	0.999687
																																											88.25	3.21245	88.25	2206.25	0.999066	1.90533e+21	0.999689
																																											88.3	3.21063	88.3	2207.5	0.999071	1.90534e+21	0.99969
																																											88.35	3.20881	88.35	2208.75	0.999075	1.90535e+21	0.999692
																																											88.4	3.207	88.4	2210	0.99908	1.90536e+21	0.999693
																																											88.45	3.20519	88.45	2211.25	0.999084	1.90536e+21	0.999695
																																											88.5	3.20338	88.5	2212.5	0.999089	1.90537e+21	0.999696
																																											88.55	3.20157	88.55	2213.75	0.999093	1.90538e+21	0.999698
																																											88.6	3.19976	88.6	2215	0.999098	1.90539e+21	0.999699
																																											88.65	3.19796	88.65	2216.25	0.999103	1.9054e+21	0.999701
																																											88.7	3.19615	88.7	2217.5	0.999107	1.90541e+21	0.999702
																																											88.75	3.19435	88.75	2218.75	0.999111	1.90542e+21	0.999704
																																											88.8	3.19255	88.8	2220	0.999116	1.90542e+21	0.999705
																																											88.85	3.19076	88.85	2221.25	0.99912	1.90543e+21	0.999707
																																											88.9	3.18896	88.9	2222.5	0.999125	1.90544e+21	0.999708
																																											88.95	3.18717	88.95	2223.75	0.999129	1.90545e+21	0.99971
																																											89	3.18538	89	2225	0.999133	1.90546e+21	0.999711
																																											89.05	3.18359	89.05	2226.25	0.999138	1.90547e+21	0.999712
																																											89.1	3.1818	89.1	2227.5	0.999142	1.90547e+21	0.999714
																																											89.15	3.18002	89.15	2228.75	0.999146	1.90548e+21	0.999715
																																											89.2	3.17824	89.2	2230	0.99915	1.90549e+21	0.999717
																																											89.25	3.17646	89.25	2231.25	0.999155	1.9055e+21	0.999718
																																											89.3	3.17468	89.3	2232.5	0.999159	1.90551e+21	0.99972
																																											89.35	3.1729	89.35	2233.75	0.999163	1.90551e+21	0.999721
																																											89.4	3.17113	89.4	2235	0.999167	1.90552e+21	0.999722
																																											89.45	3.16935	89.45	2236.25	0.999171	1.90553e+21	0.999724
																																											89.5	3.16758	89.5	2237.5	0.999176	1.90554e+21	0.999725
																																											89.55	3.16582	89.55	2238.75	0.99918	1.90555e+21	0.999726
																																											89.6	3.16405	89.6	2240	0.999184	1.90555e+21	0.999728
																																											89.65	3.16228	89.65	2241.25	0.999188	1.90556e+21	0.999729
																																											89.7	3.16052	89.7	2242.5	0.999192	1.90557e+21	0.999731
																																											89.75	3.15876	89.75	2243.75	0.999196	1.90558e+21	0.999732
																																											89.8	3.157	89.8	2245	0.9992	1.90558e+21	0.999733
																																											89.85	3.15525	89.85	2246.25	0.999204	1.90559e+21	0.999735
[truncated: 203 more rows]
[truncated: 8 more columns]
